# Supplementary material for: Two RNA binding proteins, ADAD2 and RNF17, interact to form a heterogeneous population of novel meiotic germ cell granules with developmentally dependent organelle association
Source: PLoS Genet. 2023 Jul 10;19(7):e1010519. doi: 10.1371/journal.pgen.1010519 (PMC10359003; doi:10.1371/journal.pgen.1010519)
Supplement: S1 Table — (XLSX) [file pgen.1010519.s011.xlsx]

## Sheet: WT1
Peptide Mass Hits - wildtype replicate #1
Family	Member	Database	Accession	Score	Mass	Num. of matches	Num. of significant matches	Num. of sequences	Num. of significant sequences	emPAI	Description
1	1	SwissProt	MYH11_MOUSE	5632	227743	392	205	121	73	5.01	Myosin-11 OS=Mus musculus GN=Myh11 PE=1 SV=1
1	2	SwissProt	MYH10_MOUSE	3476	229824	288	138	103	61	2.29	Myosin-10 OS=Mus musculus GN=Myh10 PE=1 SV=2
1	3	SwissProt	MYH9_MOUSE	3353	227429	295	137	99	55	2.22	Myosin-9 OS=Mus musculus GN=Myh9 PE=1 SV=4
2	1	SwissProt	ACTB_MOUSE	1054	42052	82	46	20	13	6.12	Actin, cytoplasmic 1 OS=Mus musculus GN=Actb PE=1 SV=1
3	1	SwissProt	SEPT9_MOUSE	869	65876	93	39	31	14	1.54	Septin-9 OS=Mus musculus GN=Sept9 PE=1 SV=1
4	1	SwissProt	MYO7A_MOUSE	822	257001	83	33	40	16	0.31	Unconventional myosin-VIIa OS=Mus musculus GN=Myo7a PE=1 SV=2
5	1	SwissProt	MY18A_MOUSE	766	233637	50	26	30	14	0.24	Unconventional myosin-XVIIIa OS=Mus musculus GN=Myo18a PE=1 SV=2
6	1	SwissProt	RNF17_MOUSE	740	188616	58	35	29	15	0.44	RING finger protein 17 OS=Mus musculus GN=Rnf17 PE=1 SV=2
7	1	SwissProt	PLIN4_MOUSE	709	140297	27	22	15	12	0.4	Perilipin-4 OS=Mus musculus GN=Plin4 PE=1 SV=2
8	1	SwissProt	TPM1_MOUSE	663	32718	59	35	25	14	6.12	Tropomyosin alpha-1 chain OS=Mus musculus GN=Tpm1 PE=1 SV=1
2	2	SwissProt	ACTA_MOUSE	646	42381	57	30	13	8	2.56	Actin, aortic smooth muscle OS=Mus musculus GN=Acta2 PE=1 SV=1
9	1	SwissProt	SEPT2_MOUSE	638	41727	35	25	9	7	2.06	Septin-2 OS=Mus musculus GN=Sept2 PE=1 SV=2
10	1	SwissProt	MYO6_MOUSE	638	147686	60	26	27	14	0.45	Unconventional myosin-VI OS=Mus musculus GN=Myo6 PE=1 SV=1
11	1	SwissProt	TBB4B_MOUSE	624	50255	23	23	7	7	1.2	Tubulin beta-4B chain OS=Mus musculus GN=Tubb4b PE=1 SV=1
12	1	SwissProt	HSP72_MOUSE	596	69884	42	18	20	9	0.68	Heat shock-related 70 kDa protein 2 OS=Mus musculus GN=Hspa2 PE=1 SV=2
11	2	SwissProt	TBB3_MOUSE	509	50842	19	19	6	6	0.89	Tubulin beta-3 chain OS=Mus musculus GN=Tubb3 PE=1 SV=1
13	1	SwissProt	MYO1D_MOUSE	491	116806	34	12	16	5	0.21	Unconventional myosin-Id OS=Mus musculus GN=Myo1d PE=1 SV=1
12	2	SwissProt	GRP78_MOUSE	479	72492	30	14	14	7	0.49	78 kDa glucose-regulated protein OS=Mus musculus GN=Hspa5 PE=1 SV=3
8	2	SwissProt	TPM2_MOUSE	476	32931	39	24	17	9	2.67	Tropomyosin beta chain OS=Mus musculus GN=Tpm2 PE=1 SV=1
14	1	SwissProt	MYL6_MOUSE	453	17090	30	20	8	6	6.71	Myosin light polypeptide 6 OS=Mus musculus GN=Myl6 PE=1 SV=3
15	1	SwissProt	PSIP1_MOUSE	420	59774	36	12	16	6	0.53	PC4 and SFRS1-interacting protein OS=Mus musculus GN=Psip1 PE=1 SV=1
16	1	SwissProt	YBOX2_MOUSE	420	38248	19	13	8	6	0.93	Y-box-binding protein 2 OS=Mus musculus GN=Ybx2 PE=1 SV=1
1	4	SwissProt	MYH14_MOUSE	419	229359	73	21	39	9	0.19	Myosin-14 OS=Mus musculus GN=Myh14 PE=1 SV=1
17	1	SwissProt	SEP11_MOUSE	408	50005	18	14	6	4	0.66	Septin-11 OS=Mus musculus GN=Sept11 PE=1 SV=4
17	2	SwissProt	SEPT7_MOUSE	405	50860	59	24	19	7	1.34	Septin-7 OS=Mus musculus GN=Sept7 PE=1 SV=1
12	3	SwissProt	HSP7C_MOUSE	404	71055	31	14	15	7	0.5	Heat shock cognate 71 kDa protein OS=Mus musculus GN=Hspa8 PE=1 SV=1
18	1	SwissProt	ML12B_MOUSE	388	19824	28	17	7	5	4.87	Myosin regulatory light chain 12B OS=Mus musculus GN=Myl12b PE=1 SV=2
19	1	SwissProt	K1C10_MOUSE	385	57906	11	9	5	4	0.37	Keratin, type I cytoskeletal 10 OS=Mus musculus GN=Krt10 PE=1 SV=3
20	1	SwissProt	ADAD2_MOUSE	377	51835	25	13	8	6	0.74	Adenosine deaminase domain-containing protein 2 OS=Mus musculus GN=Adad2 PE=2 SV=1
21	1	SwissProt	MAP4_MOUSE	373	117927	43	22	22	12	0.49	Microtubule-associated protein 4 OS=Mus musculus GN=Map4 PE=1 SV=3
22	1	SwissProt	MYO5A_MOUSE	365	217055	39	13	24	7	0.14	Unconventional myosin-Va OS=Mus musculus GN=Myo5a PE=1 SV=2
17	3	SwissProt	SEP14_MOUSE	356	50236	35	20	13	7	1.05	Septin-14 OS=Mus musculus GN=Sept14 PE=2 SV=3
23	1	SwissProt	SGOL2_MOUSE	326	131850	35	11	20	6	0.18	Shugoshin-like 2 OS=Mus musculus GN=Sgol2 PE=1 SV=1
24	1	SwissProt	ODP2_MOUSE	322	68469	26	11	10	5	0.37	Dihydrolipoyllysine-residue acetyltransferase component of pyruvate dehydrogenase complex, mitochondrial OS=Mus musculus GN=Dlat PE=1 SV=2
8	3	SwissProt	TPM3_MOUSE	307	33031	38	19	16	8	2.28	Tropomyosin alpha-3 chain OS=Mus musculus GN=Tpm3 PE=2 SV=3
25	1	SwissProt	RL18_MOUSE	300	21688	10	7	5	4	0.92	60S ribosomal protein L18 OS=Mus musculus GN=Rpl18 PE=2 SV=3
26	1	SwissProt	ARF1_MOUSE	292	20741	11	8	5	3	0.97	ADP-ribosylation factor 1 OS=Mus musculus GN=Arf1 PE=1 SV=2
27	1	SwissProt	GELS_MOUSE	290	86287	23	10	12	6	0.29	Gelsolin OS=Mus musculus GN=Gsn PE=1 SV=3
28	1	SwissProt	ATPA_MOUSE	285	59830	18	9	11	5	0.35	ATP synthase subunit alpha, mitochondrial OS=Mus musculus GN=Atp5a1 PE=1 SV=1
29	1	SwissProt	LDHC_MOUSE	275	36231	15	12	8	6	0.81	L-lactate dehydrogenase C chain OS=Mus musculus GN=Ldhc PE=1 SV=2
30	1	SwissProt	TBA3_MOUSE	264	50612	13	12	6	5	0.53	Tubulin alpha-3 chain OS=Mus musculus GN=Tuba3a PE=1 SV=1
31	1	SwissProt	CTSRD_MOUSE	261	92063	6	6	3	3	0.13	Cation channel sperm-associated protein subunit delta OS=Mus musculus GN=Catsperd PE=1 SV=1
32	1	SwissProt	RL24_MOUSE	259	17882	9	6	4	2	0.8	60S ribosomal protein L24 OS=Mus musculus GN=Rpl24 PE=1 SV=2
33	1	SwissProt	MYL4_MOUSE	257	21260	15	6	7	3	0.64	Myosin light chain 4 OS=Mus musculus GN=Myl4 PE=2 SV=3
34	1	SwissProt	CTSR4_MOUSE	249	51438	10	9	5	4	0.42	Cation channel sperm-associated protein 4 OS=Mus musculus GN=Catsper4 PE=1 SV=1
35	1	SwissProt	PPIB_MOUSE	243	23699	9	4	4	2	0.35	Peptidyl-prolyl cis-trans isomerase B OS=Mus musculus GN=Ppib PE=1 SV=2
17	4	SwissProt	SEPT6_MOUSE	239	50044	13	8	7	5	0.54	Septin-6 OS=Mus musculus GN=Sept6 PE=1 SV=4
36	1	SwissProt	TX101_MOUSE	227	27835	6	6	2	2	0.47	Testis-expressed sequence 101 protein OS=Mus musculus GN=Tex101 PE=1 SV=1
30	2	SwissProt	TBA1A_MOUSE	222	50788	11	10	5	4	0.43	Tubulin alpha-1A chain OS=Mus musculus GN=Tuba1a PE=1 SV=1
37	1	SwissProt	CPSF5_MOUSE	220	26281	17	8	6	4	0.72	Cleavage and polyadenylation specificity factor subunit 5 OS=Mus musculus GN=Nudt21 PE=1 SV=1
38	1	SwissProt	RL13_MOUSE	219	24348	17	9	9	4	1.07	60S ribosomal protein L13 OS=Mus musculus GN=Rpl13 PE=2 SV=3
39	1	SwissProt	PABP1_MOUSE	217	70854	15	10	7	4	0.29	Polyadenylate-binding protein 1 OS=Mus musculus GN=Pabpc1 PE=1 SV=2
40	1	SwissProt	CTSR1_MOUSE	208	78770	14	8	8	4	0.2	Cation channel sperm-associated protein 1 OS=Mus musculus GN=Catsper1 PE=1 SV=1
41	1	SwissProt	DDX5_MOUSE	208	69760	19	9	9	4	0.3	Probable ATP-dependent RNA helicase DDX5 OS=Mus musculus GN=Ddx5 PE=1 SV=2
42	1	SwissProt	MPRIP_MOUSE	205	117192	14	5	9	3	0.1	Myosin phosphatase Rho-interacting protein OS=Mus musculus GN=Mprip PE=1 SV=2
43	1	SwissProt	CTSG1_MOUSE	200	133463	16	9	5	3	0.15	Cation channel sperm-associated protein subunit gamma 1 OS=Mus musculus GN=Catsperg1 PE=2 SV=1
44	1	SwissProt	K2C1_MOUSE	192	66079	14	8	9	4	0.24	Keratin, type II cytoskeletal 1 OS=Mus musculus GN=Krt1 PE=1 SV=4
16	2	SwissProt	YBOX3_MOUSE	191	38790	8	7	5	4	0.45	Y-box-binding protein 3 OS=Mus musculus GN=Ybx3 PE=1 SV=2
45	1	SwissProt	HS90A_MOUSE	188	85134	18	6	11	4	0.19	Heat shock protein HSP 90-alpha OS=Mus musculus GN=Hsp90aa1 PE=1 SV=4
46	1	SwissProt	LRRF2_MOUSE	179	47233	6	3	4	2	0.16	Leucine-rich repeat flightless-interacting protein 2 OS=Mus musculus GN=Lrrfip2 PE=1 SV=1
47	1	SwissProt	TMOD2_MOUSE	175	39487	5	4	3	2	0.2	Tropomodulin-2 OS=Mus musculus GN=Tmod2 PE=1 SV=2
48	1	SwissProt	GTR3_MOUSE	173	53957	9	6	4	3	0.31	Solute carrier family 2, facilitated glucose transporter member 3 OS=Mus musculus GN=Slc2a3 PE=1 SV=1
41	2	SwissProt	DDX17_MOUSE	167	72981	15	8	7	3	0.22	Probable ATP-dependent RNA helicase DDX17 OS=Mus musculus GN=Ddx17 PE=1 SV=1
49	1	SwissProt	HNRPU_MOUSE	167	88661	10	4	6	2	0.09	Heterogeneous nuclear ribonucleoprotein U OS=Mus musculus GN=Hnrnpu PE=1 SV=1
50	1	SwissProt	5NT1B_MOUSE	159	65247	16	7	8	4	0.25	Cytosolic 5'-nucleotidase 1B OS=Mus musculus GN=Nt5c1b PE=2 SV=2
51	1	SwissProt	IGHM_MOUSE	155	50625	2	2	1	1	0.07	Ig mu chain C region OS=Mus musculus GN=Ighm PE=1 SV=2
52	1	SwissProt	LAP2B_MOUSE	155	50399	7	4	5	3	0.24	Lamina-associated polypeptide 2, isoforms beta/delta/epsilon/gamma OS=Mus musculus GN=Tmpo PE=1 SV=4
17	5	SwissProt	SEP10_MOUSE	149	53186	19	9	8	3	0.31	Septin-10 OS=Mus musculus GN=Sept10 PE=2 SV=1
53	1	SwissProt	VIME_MOUSE	148	53712	13	10	8	6	0.5	Vimentin OS=Mus musculus GN=Vim PE=1 SV=3
54	1	SwissProt	CP17A_MOUSE	147	58000	10	3	6	2	0.13	Steroid 17-alpha-hydroxylase/17,20 lyase OS=Mus musculus GN=Cyp17a1 PE=2 SV=1
55	1	SwissProt	MCSP_MOUSE	145	16758	2	2	1	1	0.23	Sperm mitochondrial-associated cysteine-rich protein OS=Mus musculus GN=Smcp PE=2 SV=4
56	1	SwissProt	PRS37_MOUSE	144	27023	8	4	3	2	0.3	Probable inactive serine protease 37 OS=Mus musculus GN=Prss37 PE=2 SV=1
57	1	SwissProt	VDAC2_MOUSE	140	32340	7	3	4	2	0.25	Voltage-dependent anion-selective channel protein 2 OS=Mus musculus GN=Vdac2 PE=1 SV=2
58	1	SwissProt	AT2A2_MOUSE	139	116437	8	2	6	1	0.03	Sarcoplasmic/endoplasmic reticulum calcium ATPase 2 OS=Mus musculus GN=Atp2a2 PE=1 SV=2
59	1	SwissProt	RS16_MOUSE	139	16549	6	4	3	2	0.52	40S ribosomal protein S16 OS=Mus musculus GN=Rps16 PE=2 SV=4
60	1	SwissProt	RS8_MOUSE	138	24475	4	4	2	2	0.34	40S ribosomal protein S8 OS=Mus musculus GN=Rps8 PE=1 SV=2
61	1	SwissProt	ODPAT_MOUSE	137	44183	20	5	9	3	0.28	Pyruvate dehydrogenase E1 component subunit alpha, testis-specific form, mitochondrial OS=Mus musculus GN=Pdha2 PE=2 SV=1
17	6	SwissProt	SEPT8_MOUSE	136	50123	15	7	8	2	0.24	Septin-8 OS=Mus musculus GN=Sept8 PE=1 SV=4
62	1	SwissProt	PHB2_MOUSE	136	33276	15	4	7	2	0.24	Prohibitin-2 OS=Mus musculus GN=Phb2 PE=1 SV=1
63	1	SwissProt	EF1D_MOUSE	136	31388	8	2	3	1	0.12	Elongation factor 1-delta OS=Mus musculus GN=Eef1d PE=1 SV=3
64	1	SwissProt	CHTOP_MOUSE	135	26568	10	4	4	1	0.31	Chromatin target of PRMT1 protein OS=Mus musculus GN=Chtop PE=1 SV=2
65	1	SwissProt	DPEP3_MOUSE	133	54783	7	5	4	3	0.22	Dipeptidase 3 OS=Mus musculus GN=Dpep3 PE=1 SV=1
66	1	SwissProt	RS14_MOUSE	132	16434	10	4	7	2	0.53	40S ribosomal protein S14 OS=Mus musculus GN=Rps14 PE=2 SV=3
67	1	SwissProt	SYVC_MOUSE	129	141439	14	6	9	3	0.08	Valine--tRNA ligase OS=Mus musculus GN=Vars PE=2 SV=1
68	1	SwissProt	SET_MOUSE	128	33358	4	4	2	2	0.24	Protein SET OS=Mus musculus GN=Set PE=1 SV=1
69	1	SwissProt	VDAC3_MOUSE	127	31076	3	3	2	2	0.26	Voltage-dependent anion-selective channel protein 3 OS=Mus musculus GN=Vdac3 PE=1 SV=1
70	1	SwissProt	RS6_MOUSE	125	28834	16	4	11	3	0.45	40S ribosomal protein S6 OS=Mus musculus GN=Rps6 PE=1 SV=1
14	2	SwissProt	MYL6B_MOUSE	124	22849	9	6	4	2	0.59	Myosin light chain 6B OS=Mus musculus GN=Myl6b PE=2 SV=1
71	1	SwissProt	CTSRB_MOUSE	123	127053	13	9	6	4	0.15	Cation channel sperm-associated protein subunit beta OS=Mus musculus GN=Catsperb PE=1 SV=1
44	2	SwissProt	K22E_MOUSE	121	71336	5	4	3	2	0.11	Keratin, type II cytoskeletal 2 epidermal OS=Mus musculus GN=Krt2 PE=1 SV=1
72	1	SwissProt	MAP1B_MOUSE	121	271343	22	4	16	2	0.03	Microtubule-associated protein 1B OS=Mus musculus GN=Map1b PE=1 SV=2
73	1	SwissProt	EF1A1_MOUSE	119	50424	18	5	10	3	0.24	Elongation factor 1-alpha 1 OS=Mus musculus GN=Eef1a1 PE=1 SV=3
74	1	SwissProt	CTF8A_MOUSE	119	52325	6	6	4	4	0.32	Chromosome transmission fidelity protein 8 homolog isoform 2 OS=Mus musculus GN=Chtf8 PE=2 SV=1
75	1	SwissProt	CTSR2_MOUSE	118	68643	5	4	2	1	0.11	Cation channel sperm-associated protein 2 OS=Mus musculus GN=Catsper2 PE=1 SV=2
76	1	SwissProt	H4_MOUSE	118	11360	8	4	4	2	0.83	Histone H4 OS=Mus musculus GN=Hist1h4a PE=1 SV=2
77	1	SwissProt	H14_MOUSE	118	21964	11	4	6	2	0.38	Histone H1.4 OS=Mus musculus GN=Hist1h1e PE=1 SV=2
78	1	SwissProt	DHAK_MOUSE	118	59938	6	3	4	2	0.13	Bifunctional ATP-dependent dihydroxyacetone kinase/FAD-AMP lyase (cyclizing) OS=Mus musculus GN=Dak PE=2 SV=1
79	1	SwissProt	PRDX1_MOUSE	114	22390	5	4	3	2	0.37	Peroxiredoxin-1 OS=Mus musculus GN=Prdx1 PE=1 SV=1
80	1	SwissProt	RLA2_MOUSE	114	11644	2	2	1	1	0.34	60S acidic ribosomal protein P2 OS=Mus musculus GN=Rplp2 PE=1 SV=3
44	3	SwissProt	K2C8_MOUSE	113	54531	8	5	5	3	0.22	Keratin, type II cytoskeletal 8 OS=Mus musculus GN=Krt8 PE=1 SV=4
81	1	SwissProt	HMCS2_MOUSE	113	57300	4	4	3	3	0.21	Hydroxymethylglutaryl-CoA synthase, mitochondrial OS=Mus musculus GN=Hmgcs2 PE=1 SV=2
82	1	SwissProt	EF1G_MOUSE	112	50371	16	3	8	2	0.15	Elongation factor 1-gamma OS=Mus musculus GN=Eef1g PE=1 SV=3
83	1	SwissProt	THIL_MOUSE	112	45129	7	4	4	2	0.17	Acetyl-CoA acetyltransferase, mitochondrial OS=Mus musculus GN=Acat1 PE=1 SV=1
84	1	SwissProt	ZPBP1_MOUSE	111	40118	8	4	4	2	0.2	Zona pellucida-binding protein 1 OS=Mus musculus GN=Zpbp PE=2 SV=2
85	1	SwissProt	RL22_MOUSE	110	14807	5	4	3	2	0.6	60S ribosomal protein L22 OS=Mus musculus GN=Rpl22 PE=1 SV=2
86	1	SwissProt	C1QA_MOUSE	110	26186	2	2	1	1	0.15	Complement C1q subcomponent subunit A OS=Mus musculus GN=C1qa PE=1 SV=2
87	1	SwissProt	MYO5B_MOUSE	109	212092	19	2	12	1	0.02	Unconventional myosin-Vb OS=Mus musculus GN=Myo5b PE=2 SV=2
88	1	SwissProt	RS27A_MOUSE	108	18282	7	2	4	1	0.21	Ubiquitin-40S ribosomal protein S27a OS=Mus musculus GN=Rps27a PE=1 SV=2
89	1	SwissProt	ODPX_MOUSE	106	54250	3	2	2	1	0.07	Pyruvate dehydrogenase protein X component, mitochondrial OS=Mus musculus GN=Pdhx PE=1 SV=1
90	1	SwissProt	CX6B2_MOUSE	105	10742	18	11	4	2	0.88	Cytochrome c oxidase subunit 6B2 OS=Mus musculus GN=Cox6b2 PE=2 SV=1
91	1	SwissProt	ARPC4_MOUSE	104	19768	9	4	5	2	0.43	Actin-related protein 2/3 complex subunit 4 OS=Mus musculus GN=Arpc4 PE=1 SV=3
92	1	SwissProt	ERLN2_MOUSE	104	38077	7	2	3	1	0.1	Erlin-2 OS=Mus musculus GN=Erlin2 PE=1 SV=1
93	1	SwissProt	HNRPM_MOUSE	102	77940	19	2	13	1	0.05	Heterogeneous nuclear ribonucleoprotein M OS=Mus musculus GN=Hnrnpm PE=1 SV=3
94	1	SwissProt	ROA2_MOUSE	100	37437	8	6	4	4	0.47	Heterogeneous nuclear ribonucleoproteins A2/B1 OS=Mus musculus GN=Hnrnpa2b1 PE=1 SV=2
95	1	SwissProt	RS25_MOUSE	100	13791	4	3	3	2	0.65	40S ribosomal protein S25 OS=Mus musculus GN=Rps25 PE=1 SV=1
96	1	SwissProt	PIWL1_MOUSE	98	99424	10	5	6	3	0.12	Piwi-like protein 1 OS=Mus musculus GN=Piwil1 PE=1 SV=1
97	1	SwissProt	PAIRB_MOUSE	97	44801	7	3	5	2	0.17	Plasminogen activator inhibitor 1 RNA-binding protein OS=Mus musculus GN=Serbp1 PE=1 SV=2
98	1	SwissProt	SYEP_MOUSE	96	171739	16	2	12	1	0.02	Bifunctional glutamate/proline--tRNA ligase OS=Mus musculus GN=Eprs PE=1 SV=4
99	1	SwissProt	ROAA_MOUSE	95	30926	2	2	1	1	0.12	Heterogeneous nuclear ribonucleoprotein A/B OS=Mus musculus GN=Hnrnpab PE=1 SV=1
100	1	SwissProt	RS9_MOUSE	94	22635	7	2	3	1	0.17	40S ribosomal protein S9 OS=Mus musculus GN=Rps9 PE=1 SV=3
101	1	SwissProt	COR1C_MOUSE	93	53771	8	2	5	1	0.07	Coronin-1C OS=Mus musculus GN=Coro1c PE=1 SV=2
102	1	SwissProt	SH321_MOUSE	91	60686	12	3	9	2	0.13	SH3 domain-containing protein 21 OS=Mus musculus GN=Sh3d21 PE=2 SV=1
103	1	SwissProt	RL23_MOUSE	91	14970	6	2	3	1	0.26	60S ribosomal protein L23 OS=Mus musculus GN=Rpl23 PE=1 SV=1
104	1	SwissProt	SFPQ_MOUSE	88	75508	23	3	12	2	0.1	Splicing factor, proline- and glutamine-rich OS=Mus musculus GN=Sfpq PE=1 SV=1
105	1	SwissProt	SUCA_MOUSE	87	36474	11	4	4	2	0.22	Succinyl-CoA ligase [ADP/GDP-forming] subunit alpha, mitochondrial OS=Mus musculus GN=Suclg1 PE=1 SV=4
106	1	SwissProt	HNRPD_MOUSE	87	38501	2	2	1	1	0.1	Heterogeneous nuclear ribonucleoprotein D0 OS=Mus musculus GN=Hnrnpd PE=1 SV=2
107	1	SwissProt	DX39A_MOUSE	87	49549	7	2	4	1	0.08	ATP-dependent RNA helicase DDX39A OS=Mus musculus GN=Ddx39a PE=2 SV=1
108	1	SwissProt	RL27A_MOUSE	86	16709	8	2	5	1	0.23	60S ribosomal protein L27a OS=Mus musculus GN=Rpl27a PE=2 SV=5
109	1	SwissProt	H2AX_MOUSE	86	15133	10	4	7	2	0.58	Histone H2AX OS=Mus musculus GN=H2afx PE=1 SV=2
110	1	SwissProt	YTHD2_MOUSE	86	62413	8	6	3	2	0.19	YTH domain-containing family protein 2 OS=Mus musculus GN=Ythdf2 PE=2 SV=1
111	1	SwissProt	ARL3_MOUSE	84	20645	4	2	2	1	0.19	ADP-ribosylation factor-like protein 3 OS=Mus musculus GN=Arl3 PE=1 SV=1
112	1	SwissProt	CPSF6_MOUSE	81	59287	7	1	6	1	0.06	Cleavage and polyadenylation specificity factor subunit 6 OS=Mus musculus GN=Cpsf6 PE=2 SV=1
113	1	SwissProt	IF4A1_MOUSE	81	46353	5	2	3	1	0.08	Eukaryotic initiation factor 4A-I OS=Mus musculus GN=Eif4a1 PE=1 SV=1
114	1	SwissProt	CALM_MOUSE	81	16827	5	3	2	1	0.51	Calmodulin OS=Mus musculus GN=Calm1 PE=1 SV=2
115	1	SwissProt	SDOS_MOUSE	79	23456	2	2	1	1	0.16	Protein syndesmos OS=Mus musculus GN=Nudt16l1 PE=1 SV=2
116	1	SwissProt	ARP5L_MOUSE	77	17027	1	1	1	1	0.23	Actin-related protein 2/3 complex subunit 5-like protein OS=Mus musculus GN=Arpc5l PE=1 SV=1
117	1	SwissProt	CAPR1_MOUSE	77	78292	6	2	5	2	0.1	Caprin-1 OS=Mus musculus GN=Caprin1 PE=1 SV=2
118	1	SwissProt	RL26_MOUSE	76	17248	7	2	4	1	0.23	60S ribosomal protein L26 OS=Mus musculus GN=Rpl26 PE=1 SV=1
119	1	SwissProt	SLAI2_MOUSE	75	62568	12	4	6	2	0.12	SLAIN motif-containing protein 2 OS=Mus musculus GN=Slain2 PE=1 SV=2
120	1	SwissProt	RS28_MOUSE	75	7893	3	2	2	1	0.52	40S ribosomal protein S28 OS=Mus musculus GN=Rps28 PE=3 SV=1
121	1	SwissProt	H1T_MOUSE	74	21527	13	4	5	2	0.39	Histone H1t OS=Mus musculus GN=Hist1h1t PE=1 SV=4
122	1	SwissProt	TEX33_MOUSE	74	30323	9	2	4	2	0.27	Testis-expressed sequence 33 protein OS=Mus musculus GN=Tex33 PE=2 SV=1
123	1	SwissProt	CAZA2_MOUSE	74	33118	3	2	2	1	0.11	F-actin-capping protein subunit alpha-2 OS=Mus musculus GN=Capza2 PE=1 SV=3
124	1	SwissProt	THIM_MOUSE	70	42260	7	1	4	1	0.09	3-ketoacyl-CoA thiolase, mitochondrial OS=Mus musculus GN=Acaa2 PE=1 SV=3
125	1	SwissProt	RL4_MOUSE	69	47409	28	5	11	3	0.26	60S ribosomal protein L4 OS=Mus musculus GN=Rpl4 PE=1 SV=3
126	1	SwissProt	MYO1C_MOUSE	68	122723	19	5	13	3	0.09	Unconventional myosin-Ic OS=Mus musculus GN=Myo1c PE=1 SV=2
127	1	SwissProt	RS4X_MOUSE	67	29807	12	2	6	1	0.13	40S ribosomal protein S4, X isoform OS=Mus musculus GN=Rps4x PE=2 SV=2
128	1	SwissProt	PRM2_MOUSE	66	14029	4	2	1	1	0.28	Protamine-2 OS=Mus musculus GN=Prm2 PE=1 SV=1
129	1	SwissProt	RAB8A_MOUSE	66	23824	7	2	4	1	0.16	Ras-related protein Rab-8A OS=Mus musculus GN=Rab8a PE=1 SV=2
130	1	SwissProt	ODPB_MOUSE	65	39254	6	2	3	1	0.1	Pyruvate dehydrogenase E1 component subunit beta, mitochondrial OS=Mus musculus GN=Pdhb PE=1 SV=1
131	1	SwissProt	DCTP1_MOUSE	65	18897	2	2	1	1	0.2	dCTP pyrophosphatase 1 OS=Mus musculus GN=Dctpp1 PE=1 SV=1
132	1	SwissProt	RL23A_MOUSE	65	17684	10	6	5	3	0.81	60S ribosomal protein L23a OS=Mus musculus GN=Rpl23a PE=1 SV=1
29	2	SwissProt	LDHA_MOUSE	63	36817	6	4	4	2	0.21	L-lactate dehydrogenase A chain OS=Mus musculus GN=Ldha PE=1 SV=3
133	1	SwissProt	PHB_MOUSE	62	29859	7	3	4	2	0.27	Prohibitin OS=Mus musculus GN=Phb PE=1 SV=1
134	1	SwissProt	PSPC1_MOUSE	62	58835	14	3	7	2	0.13	Paraspeckle component 1 OS=Mus musculus GN=Pspc1 PE=1 SV=1
135	1	SwissProt	RL35_MOUSE	61	14544	7	2	4	1	0.27	60S ribosomal protein L35 OS=Mus musculus GN=Rpl35 PE=2 SV=1
136	1	SwissProt	TCPA_MOUSE	60	60867	11	3	8	3	0.19	T-complex protein 1 subunit alpha OS=Mus musculus GN=Tcp1 PE=1 SV=3
137	1	SwissProt	HBB1_MOUSE	60	15944	1	1	1	1	0.24	Hemoglobin subunit beta-1 OS=Mus musculus GN=Hbb-b1 PE=1 SV=2
138	1	SwissProt	LYPD4_MOUSE	59	27834	3	2	2	1	0.14	Ly6/PLAUR domain-containing protein 4 OS=Mus musculus GN=Lypd4 PE=2 SV=1
139	1	SwissProt	RAB2A_MOUSE	59	23704	2	1	2	1	0.16	Ras-related protein Rab-2A OS=Mus musculus GN=Rab2a PE=1 SV=1
140	1	SwissProt	RL6_MOUSE	59	33546	9	2	5	1	0.11	60S ribosomal protein L6 OS=Mus musculus GN=Rpl6 PE=1 SV=3
141	1	SwissProt	ADT4_MOUSE	59	35521	4	4	2	2	0.22	ADP/ATP translocase 4 OS=Mus musculus GN=Slc25a31 PE=2 SV=1
142	1	SwissProt	SAHH_MOUSE	58	48170	3	1	3	1	0.08	Adenosylhomocysteinase OS=Mus musculus GN=Ahcy PE=1 SV=3
143	1	SwissProt	U520_MOUSE	58	246045	23	2	11	1	0.01	U5 small nuclear ribonucleoprotein 200 kDa helicase OS=Mus musculus GN=Snrnp200 PE=1 SV=1
144	1	SwissProt	FHAD1_MOUSE	57	164538	33	2	17	1	0.02	Forkhead-associated domain-containing protein 1 OS=Mus musculus GN=Fhad1 PE=2 SV=1
145	1	SwissProt	RAI14_MOUSE	57	109470	9	2	7	2	0.07	Ankycorbin OS=Mus musculus GN=Rai14 PE=1 SV=1
146	1	SwissProt	ADT2_MOUSE	56	33138	1	1	1	1	0.11	ADP/ATP translocase 2 OS=Mus musculus GN=Slc25a5 PE=1 SV=3
147	1	SwissProt	HNRPC_MOUSE	56	34421	4	1	3	1	0.11	Heterogeneous nuclear ribonucleoproteins C1/C2 OS=Mus musculus GN=Hnrnpc PE=1 SV=1
148	1	SwissProt	TMOD3_MOUSE	56	39592	4	1	3	1	0.09	Tropomodulin-3 OS=Mus musculus GN=Tmod3 PE=2 SV=1
149	1	SwissProt	GNL1_MOUSE	55	69356	14	2	8	1	0.05	Guanine nucleotide-binding protein-like 1 OS=Mus musculus GN=Gnl1 PE=2 SV=4
150	1	SwissProt	NUCL_MOUSE	55	76734	13	1	8	1	0.05	Nucleolin OS=Mus musculus GN=Ncl PE=1 SV=2
151	1	SwissProt	RL31_MOUSE	54	14454	12	2	4	1	0.27	60S ribosomal protein L31 OS=Mus musculus GN=Rpl31 PE=1 SV=1
152	1	SwissProt	TUSC3_MOUSE	54	39865	5	2	4	1	0.09	Tumor suppressor candidate 3 OS=Mus musculus GN=Tusc3 PE=2 SV=1
153	1	SwissProt	2A5A_MOUSE	53	56710	7	2	5	1	0.07	Serine/threonine-protein phosphatase 2A 56 kDa regulatory subunit alpha isoform OS=Mus musculus GN=Ppp2r5a PE=2 SV=1
154	1	SwissProt	RS29_MOUSE	53	6900	2	2	1	1	0.61	40S ribosomal protein S29 OS=Mus musculus GN=Rps29 PE=3 SV=2
155	1	SwissProt	DDX21_MOUSE	53	94120	8	1	6	1	0.04	Nucleolar RNA helicase 2 OS=Mus musculus GN=Ddx21 PE=1 SV=3
44	4	SwissProt	K22O_MOUSE	51	63319	14	3	8	2	0.12	Keratin, type II cytoskeletal 2 oral OS=Mus musculus GN=Krt76 PE=2 SV=1
156	1	SwissProt	CLMN_MOUSE	51	117668	8	2	5	1	0.03	Calmin OS=Mus musculus GN=Clmn PE=1 SV=2
157	1	SwissProt	RS3_MOUSE	51	26828	8	2	4	1	0.14	40S ribosomal protein S3 OS=Mus musculus GN=Rps3 PE=1 SV=1
158	1	SwissProt	G3BP2_MOUSE	50	54112	8	3	4	2	0.14	Ras GTPase-activating protein-binding protein 2 OS=Mus musculus GN=G3bp2 PE=1 SV=2
159	1	SwissProt	TMA7_MOUSE	49	7062	3	3	1	1	1.52	Translation machinery-associated protein 7 OS=Mus musculus GN=Tma7 PE=3 SV=1
160	1	SwissProt	RPN1_MOUSE	49	68657	5	1	5	1	0.05	Dolichyl-diphosphooligosaccharide--protein glycosyltransferase subunit 1 OS=Mus musculus GN=Rpn1 PE=1 SV=1
161	1	SwissProt	HOOK2_MOUSE	48	83885	18	2	14	1	0.05	Protein Hook homolog 2 OS=Mus musculus GN=Hook2 PE=1 SV=3
162	1	SwissProt	RS30_MOUSE	46	6644	5	2	3	1	0.63	40S ribosomal protein S30 OS=Mus musculus GN=Fau PE=1 SV=1
163	1	SwissProt	RL12_MOUSE	46	17965	9	3	5	2	0.48	60S ribosomal protein L12 OS=Mus musculus GN=Rpl12 PE=1 SV=2
164	1	SwissProt	RL14_MOUSE	45	23663	7	1	4	1	0.16	60S ribosomal protein L14 OS=Mus musculus GN=Rpl14 PE=1 SV=3
165	1	SwissProt	MYO1B_MOUSE	45	129509	16	1	9	1	0.03	Unconventional myosin-Ib OS=Mus musculus GN=Myo1b PE=2 SV=3
166	1	SwissProt	HS74L_MOUSE	45	95178	7	2	4	1	0.04	Heat shock 70 kDa protein 4L OS=Mus musculus GN=Hspa4l PE=1 SV=2
167	1	SwissProt	FUS_MOUSE	45	52870	4	1	2	1	0.07	RNA-binding protein FUS OS=Mus musculus GN=Fus PE=2 SV=1
168	1	SwissProt	PHX2B_MOUSE	43	31886	7	2	4	1	0.12	Paired mesoderm homeobox protein 2B OS=Mus musculus GN=Phox2b PE=1 SV=1
169	1	SwissProt	PSMD3_MOUSE	43	60794	15	2	7	1	0.06	26S proteasome non-ATPase regulatory subunit 3 OS=Mus musculus GN=Psmd3 PE=1 SV=3
170	1	SwissProt	ODB2_MOUSE	43	53555	7	2	4	2	0.14	Lipoamide acyltransferase component of branched-chain alpha-keto acid dehydrogenase complex, mitochondrial OS=Mus musculus GN=Dbt PE=1 SV=2
171	1	SwissProt	H3C_MOUSE	43	15363	10	2	5	1	0.26	Histone H3.3C OS=Mus musculus GN=H3f3c PE=3 SV=3
172	1	SwissProt	FXRD1_MOUSE	43	54486	11	1	5	1	0.07	FAD-dependent oxidoreductase domain-containing protein 1 OS=Mus musculus GN=Foxred1 PE=2 SV=1
173	1	SwissProt	MABP1_MOUSE	42	164615	7	1	5	1	0.02	Mitogen-activated protein kinase-binding protein 1 OS=Mus musculus GN=Mapkbp1 PE=1 SV=1
174	1	SwissProt	AT1A4_MOUSE	42	116011	3	1	3	1	0.03	Sodium/potassium-transporting ATPase subunit alpha-4 OS=Mus musculus GN=Atp1a4 PE=1 SV=3
175	1	SwissProt	FREM1_MOUSE	41	246272	6	1	4	1	0.02	FRAS1-related extracellular matrix protein 1 OS=Mus musculus GN=Frem1 PE=1 SV=1
176	1	SwissProt	TEX9_MOUSE	41	44438	17	1	10	1	0.08	Testis-expressed sequence 9 protein OS=Mus musculus GN=Tex9 PE=2 SV=1
177	1	SwissProt	CCD30_MOUSE	41	76857	19	1	8	1	0.05	Coiled-coil domain-containing protein 30 OS=Mus musculus GN=Ccdc30 PE=2 SV=1
178	1	SwissProt	RS18_MOUSE	41	17708	7	2	5	2	0.48	40S ribosomal protein S18 OS=Mus musculus GN=Rps18 PE=1 SV=3
179	1	SwissProt	CING_MOUSE	40	136593	25	1	17	1	0.03	Cingulin OS=Mus musculus GN=Cgn PE=1 SV=1
180	1	SwissProt	RAN_MOUSE	40	24579	2	1	1	1	0.16	GTP-binding nuclear protein Ran OS=Mus musculus GN=Ran PE=1 SV=3
181	1	SwissProt	ALRF2_MOUSE	40	23773	12	2	4	1	0.16	Aly/REF export factor 2 OS=Mus musculus GN=Alyref2 PE=1 SV=1
182	1	SwissProt	ZFP26_MOUSE	40	100947	3	1	3	1	0.04	Zinc finger protein 26 OS=Mus musculus GN=Zfp26 PE=2 SV=2
183	1	SwissProt	RLA0_MOUSE	40	34366	5	3	4	2	0.23	60S acidic ribosomal protein P0 OS=Mus musculus GN=Rplp0 PE=1 SV=3
184	1	SwissProt	TM1L2_MOUSE	39	55970	7	1	4	1	0.07	TOM1-like protein 2 OS=Mus musculus GN=Tom1l2 PE=2 SV=1
185	1	SwissProt	EDN2_MOUSE	39	20038	7	2	3	1	0.19	Endothelin-2 OS=Mus musculus GN=Edn2 PE=2 SV=3
186	1	SwissProt	ASAP2_MOUSE	38	107992	9	1	4	1	0.03	Arf-GAP with SH3 domain, ANK repeat and PH domain-containing protein 2 OS=Mus musculus GN=Asap2 PE=1 SV=3
187	1	SwissProt	GSDA2_MOUSE	38	50154	7	2	3	1	0.07	Gasdermin-A2 OS=Mus musculus GN=Gsdma2 PE=2 SV=1
188	1	SwissProt	EDF1_MOUSE	38	16359	14	3	7	2	0.53	Endothelial differentiation-related factor 1 OS=Mus musculus GN=Edf1 PE=1 SV=1
189	1	SwissProt	CCD18_MOUSE	38	170890	30	1	17	1	0.02	Coiled-coil domain-containing protein 18 OS=Mus musculus GN=Ccdc18 PE=2 SV=1
190	1	SwissProt	UN45B_MOUSE	38	104884	4	1	3	1	0.04	Protein unc-45 homolog B OS=Mus musculus GN=Unc45b PE=1 SV=1
191	1	SwissProt	G3P_MOUSE	37	36072	4	1	3	1	0.1	Glyceraldehyde-3-phosphate dehydrogenase OS=Mus musculus GN=Gapdh PE=1 SV=2
192	1	SwissProt	SSH2_MOUSE	37	160069	8	1	6	1	0.02	Protein phosphatase Slingshot homolog 2 OS=Mus musculus GN=Ssh2 PE=1 SV=2
193	1	SwissProt	RUVB1_MOUSE	37	50524	6	2	4	1	0.07	RuvB-like 1 OS=Mus musculus GN=Ruvbl1 PE=1 SV=1
194	1	SwissProt	CHCH2_MOUSE	36	15879	5	1	4	1	0.25	Coiled-coil-helix-coiled-coil-helix domain-containing protein 2 OS=Mus musculus GN=Chchd2 PE=2 SV=1
195	1	SwissProt	ARP2_MOUSE	36	45017	11	2	6	1	0.08	Actin-related protein 2 OS=Mus musculus GN=Actr2 PE=1 SV=1
196	1	SwissProt	PRL_MOUSE	35	25879	2	1	2	1	0.15	Prolactin OS=Mus musculus GN=Prl PE=2 SV=1
197	1	SwissProt	RBP2_MOUSE	35	344727	18	1	10	1	0.01	E3 SUMO-protein ligase RanBP2 OS=Mus musculus GN=Ranbp2 PE=1 SV=2
198	1	SwissProt	NDUF7_MOUSE	34	48753	4	1	3	1	0.08	NADH dehydrogenase [ubiquinone] complex I, assembly factor 7 OS=Mus musculus GN=Ndufaf7 PE=2 SV=4
199	1	SwissProt	GRP75_MOUSE	32	73701	20	1	11	1	0.05	Stress-70 protein, mitochondrial OS=Mus musculus GN=Hspa9 PE=1 SV=3
200	1	SwissProt	HACD3_MOUSE	32	43274	4	2	2	1	0.09	Very-long-chain (3R)-3-hydroxyacyl-CoA dehydratase 3 OS=Mus musculus GN=Hacd3 PE=1 SV=2
201	1	SwissProt	H2B1A_MOUSE	32	14285	12	2	6	2	0.62	Histone H2B type 1-A OS=Mus musculus GN=Hist1h2ba PE=1 SV=3
202	1	SwissProt	SETD2_MOUSE	31	288394	23	1	17	1	0.01	Histone-lysine N-methyltransferase SETD2 OS=Mus musculus GN=Setd2 PE=1 SV=1
203	1	SwissProt	CPSF7_MOUSE	30	52150	4	1	2	1	0.07	Cleavage and polyadenylation specificity factor subunit 7 OS=Mus musculus GN=Cpsf7 PE=1 SV=2
204	1	SwissProt	ZN706_MOUSE	28	8606	3	2	2	1	0.47	Zinc finger protein 706 OS=Mus musculus GN=Znf706 PE=1 SV=1
205	1	SwissProt	ADRM1_MOUSE	27	42376	3	1	3	1	0.09	Proteasomal ubiquitin receptor ADRM1 OS=Mus musculus GN=Adrm1 PE=1 SV=2
206	1	SwissProt	LYAR_MOUSE	26	44165	2	1	2	1	0.08	Cell growth-regulating nucleolar protein OS=Mus musculus GN=Lyar PE=1 SV=2
207	1	SwissProt	RL7_MOUSE	25	31457	8	1	6	1	0.12	60S ribosomal protein L7 OS=Mus musculus GN=Rpl7 PE=1 SV=2
208	1	SwissProt	SERF1_MOUSE	25	7318	7	1	3	1	0.57	Small EDRK-rich factor 1 OS=Mus musculus GN=Serf1 PE=3 SV=1
209	1	SwissProt	ENPL_MOUSE	24	92703	17	2	9	1	0.04	Endoplasmin OS=Mus musculus GN=Hsp90b1 PE=1 SV=2
210	1	SwissProt	RL29_MOUSE	23	17633	5	1	3	1	0.22	60S ribosomal protein L29 OS=Mus musculus GN=Rpl29 PE=2 SV=2
211	1	SwissProt	FANCA_MOUSE	23	163733	13	1	5	1	0.02	Fanconi anemia group A protein homolog OS=Mus musculus GN=Fanca PE=2 SV=2

## Sheet: WT2
Peptide Mass Hits - wildtype replicate #2
Family	Member	Database	Accession	Score	Mass	Num. of matches	Num. of significant matches	Num. of sequences	Num. of significant sequences	emPAI	Description
1	1	SwissProt	MYH11_MOUSE	4152	227743	278	154	93	58	2.6	Myosin-11 OS=Mus musculus GN=Myh11 PE=1 SV=1
1	2	SwissProt	MYH9_MOUSE	2547	227429	210	96	75	41	1.34	Myosin-9 OS=Mus musculus GN=Myh9 PE=1 SV=4
1	3	SwissProt	MYH10_MOUSE	2416	229824	196	101	74	41	1.32	Myosin-10 OS=Mus musculus GN=Myh10 PE=1 SV=2
2	1	SwissProt	ACTB_MOUSE	785	42052	76	37	19	12	4.51	Actin, cytoplasmic 1 OS=Mus musculus GN=Actb PE=1 SV=1
3	1	SwissProt	MYO7A_MOUSE	772	257001	57	31	27	16	0.29	Unconventional myosin-VIIa OS=Mus musculus GN=Myo7a PE=1 SV=2
4	1	SwissProt	SEPT9_MOUSE	732	65876	67	27	24	11	0.83	Septin-9 OS=Mus musculus GN=Sept9 PE=1 SV=1
5	1	SwissProt	PLIN4_MOUSE	646	140297	26	19	12	8	0.26	Perilipin-4 OS=Mus musculus GN=Plin4 PE=1 SV=2
6	1	SwissProt	TBB4B_MOUSE	560	50255	22	21	7	6	1.05	Tubulin beta-4B chain OS=Mus musculus GN=Tubb4b PE=1 SV=1
7	1	SwissProt	K1C10_MOUSE	558	57906	35	18	12	6	0.65	Keratin, type I cytoskeletal 10 OS=Mus musculus GN=Krt10 PE=1 SV=3
8	1	SwissProt	HSP72_MOUSE	557	69884	30	20	15	10	0.77	Heat shock-related 70 kDa protein 2 OS=Mus musculus GN=Hspa2 PE=1 SV=2
6	2	SwissProt	TBB5_MOUSE	545	50095	19	19	6	6	0.91	Tubulin beta-5 chain OS=Mus musculus GN=Tubb5 PE=1 SV=1
9	1	SwissProt	MY18A_MOUSE	534	233637	45	16	29	9	0.15	Unconventional myosin-XVIIIa OS=Mus musculus GN=Myo18a PE=1 SV=2
10	1	SwissProt	RNF17_MOUSE	417	188616	44	26	19	10	0.31	RING finger protein 17 OS=Mus musculus GN=Rnf17 PE=1 SV=2
1	4	SwissProt	MYH14_MOUSE	408	229359	62	16	33	6	0.14	Myosin-14 OS=Mus musculus GN=Myh14 PE=1 SV=1
11	1	SwissProt	ATPA_MOUSE	395	59830	16	11	8	6	0.44	ATP synthase subunit alpha, mitochondrial OS=Mus musculus GN=Atp5a1 PE=1 SV=1
12	1	SwissProt	SEPT2_MOUSE	387	41727	31	17	9	6	1.17	Septin-2 OS=Mus musculus GN=Sept2 PE=1 SV=2
13	1	SwissProt	MYO6_MOUSE	385	147686	49	19	22	10	0.31	Unconventional myosin-VI OS=Mus musculus GN=Myo6 PE=1 SV=1
8	2	SwissProt	GRP78_MOUSE	377	72492	29	12	16	6	0.42	78 kDa glucose-regulated protein OS=Mus musculus GN=Hspa5 PE=1 SV=3
14	1	SwissProt	YBOX2_MOUSE	377	38248	12	8	6	4	0.45	Y-box-binding protein 2 OS=Mus musculus GN=Ybx2 PE=1 SV=1
8	3	SwissProt	HSP7C_MOUSE	356	71055	32	14	16	7	0.5	Heat shock cognate 71 kDa protein OS=Mus musculus GN=Hspa8 PE=1 SV=1
15	1	SwissProt	SEPT7_MOUSE	351	50860	50	24	17	8	1.18	Septin-7 OS=Mus musculus GN=Sept7 PE=1 SV=1
16	1	SwissProt	TPM1_MOUSE	342	32718	39	19	17	7	1.67	Tropomyosin alpha-1 chain OS=Mus musculus GN=Tpm1 PE=1 SV=1
17	1	SwissProt	ML12B_MOUSE	320	19824	21	15	7	5	3.12	Myosin regulatory light chain 12B OS=Mus musculus GN=Myl12b PE=1 SV=2
18	1	SwissProt	K2C1_MOUSE	319	66079	22	15	7	5	0.55	Keratin, type II cytoskeletal 1 OS=Mus musculus GN=Krt1 PE=1 SV=4
19	1	SwissProt	ARF1_MOUSE	305	20741	10	8	5	3	0.97	ADP-ribosylation factor 1 OS=Mus musculus GN=Arf1 PE=1 SV=2
7	2	SwissProt	K1C16_MOUSE	271	51973	24	11	7	3	0.32	Keratin, type I cytoskeletal 16 OS=Mus musculus GN=Krt16 PE=1 SV=3
20	1	SwissProt	MYL6_MOUSE	265	17090	22	13	9	6	4.13	Myosin light polypeptide 6 OS=Mus musculus GN=Myl6 PE=1 SV=3
15	2	SwissProt	SEP14_MOUSE	265	50236	28	17	8	5	0.77	Septin-14 OS=Mus musculus GN=Sept14 PE=2 SV=3
21	1	SwissProt	RL24_MOUSE	255	17882	8	6	3	2	0.8	60S ribosomal protein L24 OS=Mus musculus GN=Rpl24 PE=1 SV=2
15	3	SwissProt	SEP11_MOUSE	252	50005	19	10	9	3	0.43	Septin-11 OS=Mus musculus GN=Sept11 PE=1 SV=4
22	1	SwissProt	PSIP1_MOUSE	246	59774	23	6	12	3	0.2	PC4 and SFRS1-interacting protein OS=Mus musculus GN=Psip1 PE=1 SV=1
23	1	SwissProt	ADAD2_MOUSE	244	51835	15	13	6	6	0.63	Adenosine deaminase domain-containing protein 2 OS=Mus musculus GN=Adad2 PE=2 SV=1
24	1	SwissProt	LDHC_MOUSE	236	36231	14	12	7	6	0.81	L-lactate dehydrogenase C chain OS=Mus musculus GN=Ldhc PE=1 SV=2
25	1	SwissProt	PABP1_MOUSE	229	70854	18	11	9	5	0.36	Polyadenylate-binding protein 1 OS=Mus musculus GN=Pabpc1 PE=1 SV=2
16	2	SwissProt	TPM2_MOUSE	226	32931	26	12	12	5	0.92	Tropomyosin beta chain OS=Mus musculus GN=Tpm2 PE=1 SV=1
18	2	SwissProt	K2C6A_MOUSE	222	59641	22	13	8	6	0.53	Keratin, type II cytoskeletal 6A OS=Mus musculus GN=Krt6a PE=1 SV=3
14	2	SwissProt	YBOX3_MOUSE	219	38790	6	6	4	4	0.45	Y-box-binding protein 3 OS=Mus musculus GN=Ybx3 PE=1 SV=2
26	1	SwissProt	RL18_MOUSE	212	21688	10	7	5	4	0.92	60S ribosomal protein L18 OS=Mus musculus GN=Rpl18 PE=2 SV=3
18	3	SwissProt	K22E_MOUSE	209	71336	20	14	6	6	0.43	Keratin, type II cytoskeletal 2 epidermal OS=Mus musculus GN=Krt2 PE=1 SV=1
27	1	SwissProt	PPIB_MOUSE	209	23699	8	4	4	2	0.35	Peptidyl-prolyl cis-trans isomerase B OS=Mus musculus GN=Ppib PE=1 SV=2
7	3	SwissProt	K1C42_MOUSE	208	50444	16	9	7	5	0.43	Keratin, type I cytoskeletal 42 OS=Mus musculus GN=Krt42 PE=1 SV=1
16	3	SwissProt	TPM3_MOUSE	205	33031	32	11	15	4	0.91	Tropomyosin alpha-3 chain OS=Mus musculus GN=Tpm3 PE=2 SV=3
28	1	SwissProt	CTSR1_MOUSE	203	78770	9	7	5	4	0.2	Cation channel sperm-associated protein 1 OS=Mus musculus GN=Catsper1 PE=1 SV=1
30	1	SwissProt	MAP4_MOUSE	201	117927	35	17	16	9	0.36	Microtubule-associated protein 4 OS=Mus musculus GN=Map4 PE=1 SV=3
29	1	SwissProt	MYO1D_MOUSE	201	116806	25	10	16	7	0.24	Unconventional myosin-Id OS=Mus musculus GN=Myo1d PE=1 SV=1
32	1	SwissProt	CTSR4_MOUSE	198	51438	8	7	4	4	0.32	Cation channel sperm-associated protein 4 OS=Mus musculus GN=Catsper4 PE=1 SV=1
31	1	SwissProt	SGOL2_MOUSE	198	131850	28	7	17	4	0.12	Shugoshin-like 2 OS=Mus musculus GN=Sgol2 PE=1 SV=1
33	1	SwissProt	ROA2_MOUSE	196	37437	8	6	4	3	0.33	Heterogeneous nuclear ribonucleoproteins A2/B1 OS=Mus musculus GN=Hnrnpa2b1 PE=1 SV=2
34	1	SwissProt	CTSRD_MOUSE	194	92063	5	4	3	2	0.08	Cation channel sperm-associated protein subunit delta OS=Mus musculus GN=Catsperd PE=1 SV=1
35	1	SwissProt	RL13_MOUSE	193	24348	15	10	7	4	1.07	60S ribosomal protein L13 OS=Mus musculus GN=Rpl13 PE=2 SV=3
36	1	SwissProt	ODP2_MOUSE	187	68469	17	7	9	4	0.24	Dihydrolipoyllysine-residue acetyltransferase component of pyruvate dehydrogenase complex, mitochondrial OS=Mus musculus GN=Dlat PE=1 SV=2
18	4	SwissProt	K2C75_MOUSE	185	59932	23	11	8	4	0.44	Keratin, type II cytoskeletal 75 OS=Mus musculus GN=Krt75 PE=1 SV=1
37	1	SwissProt	GELS_MOUSE	182	86287	17	11	8	7	0.4	Gelsolin OS=Mus musculus GN=Gsn PE=1 SV=3
38	1	SwissProt	CTSG2_MOUSE	177	132530	16	8	8	4	0.15	Cation channel sperm-associated protein subunit gamma 2 OS=Mus musculus GN=Catsperg2 PE=1 SV=1
18	5	SwissProt	K2C5_MOUSE	175	61957	30	13	13	5	0.59	Keratin, type II cytoskeletal 5 OS=Mus musculus GN=Krt5 PE=1 SV=1
39	1	SwissProt	TBA3_MOUSE	175	50612	7	6	4	3	0.24	Tubulin alpha-3 chain OS=Mus musculus GN=Tuba3a PE=1 SV=1
40	1	SwissProt	CTF8A_MOUSE	172	52325	8	7	5	4	0.32	Chromosome transmission fidelity protein 8 homolog isoform 2 OS=Mus musculus GN=Chtf8 PE=2 SV=1
41	1	SwissProt	PIWL1_MOUSE	165	99424	7	6	4	3	0.12	Piwi-like protein 1 OS=Mus musculus GN=Piwil1 PE=1 SV=1
42	1	SwissProt	HS90A_MOUSE	164	85134	15	5	9	3	0.14	Heat shock protein HSP 90-alpha OS=Mus musculus GN=Hsp90aa1 PE=1 SV=4
43	1	SwissProt	RS8_MOUSE	162	24475	9	4	6	2	0.34	40S ribosomal protein S8 OS=Mus musculus GN=Rps8 PE=1 SV=2
44	1	SwissProt	GTR3_MOUSE	161	53957	6	5	4	4	0.31	Solute carrier family 2, facilitated glucose transporter member 3 OS=Mus musculus GN=Slc2a3 PE=1 SV=1
18	6	SwissProt	K2C8_MOUSE	159	54531	23	12	9	5	0.59	Keratin, type II cytoskeletal 8 OS=Mus musculus GN=Krt8 PE=1 SV=4
39	2	SwissProt	TBA1A_MOUSE	159	50788	7	5	4	3	0.24	Tubulin alpha-1A chain OS=Mus musculus GN=Tuba1a PE=1 SV=1
45	1	SwissProt	MYO5A_MOUSE	153	217055	28	8	19	5	0.11	Unconventional myosin-Va OS=Mus musculus GN=Myo5a PE=1 SV=2
46	1	SwissProt	CPSF5_MOUSE	151	26281	11	5	5	3	0.5	Cleavage and polyadenylation specificity factor subunit 5 OS=Mus musculus GN=Nudt21 PE=1 SV=1
47	1	SwissProt	PHB2_MOUSE	147	33276	19	5	10	3	0.38	Prohibitin-2 OS=Mus musculus GN=Phb2 PE=1 SV=1
48	1	SwissProt	EF1D_MOUSE	144	31388	9	2	4	1	0.12	Elongation factor 1-delta OS=Mus musculus GN=Eef1d PE=1 SV=3
50	1	SwissProt	HNRPU_MOUSE	141	88661	6	2	4	1	0.04	Heterogeneous nuclear ribonucleoprotein U OS=Mus musculus GN=Hnrnpu PE=1 SV=1
49	1	SwissProt	MYL4_MOUSE	141	21260	7	4	4	2	0.39	Myosin light chain 4 OS=Mus musculus GN=Myl4 PE=2 SV=3
53	1	SwissProt	PRDX1_MOUSE	135	22390	4	4	2	2	0.37	Peroxiredoxin-1 OS=Mus musculus GN=Prdx1 PE=1 SV=1
52	1	SwissProt	SET_MOUSE	135	33358	4	4	2	2	0.24	Protein SET OS=Mus musculus GN=Set PE=1 SV=1
51	1	SwissProt	VDAC2_MOUSE	135	32340	5	3	4	2	0.25	Voltage-dependent anion-selective channel protein 2 OS=Mus musculus GN=Vdac2 PE=1 SV=2
54	1	SwissProt	RL22_MOUSE	134	14807	5	4	2	2	0.6	60S ribosomal protein L22 OS=Mus musculus GN=Rpl22 PE=1 SV=2
7	4	SwissProt	K1C17_MOUSE	132	48417	19	9	9	5	0.45	Keratin, type I cytoskeletal 17 OS=Mus musculus GN=Krt17 PE=1 SV=3
55	1	SwissProt	RL7A_MOUSE	132	30129	11	3	7	2	0.27	60S ribosomal protein L7a OS=Mus musculus GN=Rpl7a PE=1 SV=2
57	1	SwissProt	H14_MOUSE	130	21964	9	4	7	2	0.38	Histone H1.4 OS=Mus musculus GN=Hist1h1e PE=1 SV=2
56	1	SwissProt	MYO5B_MOUSE	130	212092	10	4	7	2	0.03	Unconventional myosin-Vb OS=Mus musculus GN=Myo5b PE=2 SV=2
58	1	SwissProt	CHTOP_MOUSE	129	26568	10	4	6	1	0.31	Chromatin target of PRMT1 protein OS=Mus musculus GN=Chtop PE=1 SV=2
59	1	SwissProt	TMOD2_MOUSE	129	39487	2	2	1	1	0.09	Tropomodulin-2 OS=Mus musculus GN=Tmod2 PE=1 SV=2
60	1	SwissProt	EF1A1_MOUSE	126	50424	18	5	8	3	0.24	Elongation factor 1-alpha 1 OS=Mus musculus GN=Eef1a1 PE=1 SV=3
57	2	SwissProt	H12_MOUSE	125	21254	11	4	6	2	0.39	Histone H1.2 OS=Mus musculus GN=Hist1h1c PE=1 SV=2
61	2	SwissProt	DDX17_MOUSE	122	72981	12	6	7	3	0.22	Probable ATP-dependent RNA helicase DDX17 OS=Mus musculus GN=Ddx17 PE=1 SV=1
61	1	SwissProt	DDX5_MOUSE	122	69760	14	5	9	3	0.23	Probable ATP-dependent RNA helicase DDX5 OS=Mus musculus GN=Ddx5 PE=1 SV=2
62	1	SwissProt	RS14_MOUSE	122	16434	10	4	5	2	0.53	40S ribosomal protein S14 OS=Mus musculus GN=Rps14 PE=2 SV=3
63	1	SwissProt	EF1G_MOUSE	121	50371	13	5	7	3	0.24	Elongation factor 1-gamma OS=Mus musculus GN=Eef1g PE=1 SV=3
64	1	SwissProt	ODPAT_MOUSE	119	44183	13	2	7	1	0.08	Pyruvate dehydrogenase E1 component subunit alpha, testis-specific form, mitochondrial OS=Mus musculus GN=Pdha2 PE=2 SV=1
15	4	SwissProt	SEP10_MOUSE	119	53186	19	8	6	3	0.31	Septin-10 OS=Mus musculus GN=Sept10 PE=2 SV=1
66	1	SwissProt	ARC1B_MOUSE	118	41836	4	2	3	1	0.09	Actin-related protein 2/3 complex subunit 1B OS=Mus musculus GN=Arpc1b PE=2 SV=4
65	1	SwissProt	SYVC_MOUSE	118	141439	15	5	10	3	0.08	Valine--tRNA ligase OS=Mus musculus GN=Vars PE=2 SV=1
67	1	SwissProt	RS3_MOUSE	117	26828	11	9	5	5	0.94	40S ribosomal protein S3 OS=Mus musculus GN=Rps3 PE=1 SV=1
18	7	SwissProt	VIME_MOUSE	117	53712	15	7	8	4	0.31	Vimentin OS=Mus musculus GN=Vim PE=1 SV=3
68	1	SwissProt	RS16_MOUSE	115	16549	6	3	4	2	0.52	40S ribosomal protein S16 OS=Mus musculus GN=Rps16 PE=2 SV=4
69	1	SwissProt	ODPX_MOUSE	111	54250	4	2	3	1	0.07	Pyruvate dehydrogenase protein X component, mitochondrial OS=Mus musculus GN=Pdhx PE=1 SV=1
70	1	SwissProt	THIL_MOUSE	110	45129	7	2	4	1	0.08	Acetyl-CoA acetyltransferase, mitochondrial OS=Mus musculus GN=Acat1 PE=1 SV=1
71	1	SwissProt	AT2A2_MOUSE	109	116437	8	2	5	1	0.03	Sarcoplasmic/endoplasmic reticulum calcium ATPase 2 OS=Mus musculus GN=Atp2a2 PE=1 SV=2
73	1	SwissProt	CTSR2_MOUSE	106	68643	4	4	1	1	0.11	Cation channel sperm-associated protein 2 OS=Mus musculus GN=Catsper2 PE=1 SV=2
72	1	SwissProt	RL7_MOUSE	106	31457	9	3	8	2	0.25	60S ribosomal protein L7 OS=Mus musculus GN=Rpl7 PE=1 SV=2
74	1	SwissProt	SDOS_MOUSE	106	23456	2	2	1	1	0.16	Protein syndesmos OS=Mus musculus GN=Nudt16l1 PE=1 SV=2
75	1	SwissProt	H4_MOUSE	104	11360	6	4	3	2	0.83	Histone H4 OS=Mus musculus GN=Hist1h4a PE=1 SV=2
76	1	SwissProt	TEX33_MOUSE	104	30323	8	4	4	2	0.42	Testis-expressed sequence 33 protein OS=Mus musculus GN=Tex33 PE=2 SV=1
77	1	SwissProt	CX6B2_MOUSE	102	10742	14	8	3	1	0.37	Cytochrome c oxidase subunit 6B2 OS=Mus musculus GN=Cox6b2 PE=2 SV=1
79	1	SwissProt	H2AV_MOUSE	100	13501	7	2	4	1	0.29	Histone H2A.V OS=Mus musculus GN=H2afv PE=1 SV=3
78	1	SwissProt	ODFP2_MOUSE	100	96337	9	2	7	1	0.04	Outer dense fiber protein 2 OS=Mus musculus GN=Odf2 PE=1 SV=1
80	1	SwissProt	ADT4_MOUSE	99	35521	6	3	4	2	0.22	ADP/ATP translocase 4 OS=Mus musculus GN=Slc25a31 PE=2 SV=1
20	2	SwissProt	MYL6B_MOUSE	98	22849	8	4	4	2	0.36	Myosin light chain 6B OS=Mus musculus GN=Myl6b PE=2 SV=1
81	1	SwissProt	DPEP3_MOUSE	96	54783	4	4	2	2	0.14	Dipeptidase 3 OS=Mus musculus GN=Dpep3 PE=1 SV=1
83	1	SwissProt	5NT1B_MOUSE	95	65247	13	6	6	4	0.25	Cytosolic 5'-nucleotidase 1B OS=Mus musculus GN=Nt5c1b PE=2 SV=2
82	1	SwissProt	HMCS2_MOUSE	95	57300	6	4	4	2	0.13	Hydroxymethylglutaryl-CoA synthase, mitochondrial OS=Mus musculus GN=Hmgcs2 PE=1 SV=2
84	1	SwissProt	TMOD3_MOUSE	90	39592	6	3	4	2	0.2	Tropomodulin-3 OS=Mus musculus GN=Tmod3 PE=2 SV=1
85	1	SwissProt	PAIRB_MOUSE	89	44801	9	3	5	2	0.17	Plasminogen activator inhibitor 1 RNA-binding protein OS=Mus musculus GN=Serbp1 PE=1 SV=2
86	1	SwissProt	SLAI2_MOUSE	86	62568	12	4	7	2	0.12	SLAIN motif-containing protein 2 OS=Mus musculus GN=Slain2 PE=1 SV=2
87	1	SwissProt	PRS37_MOUSE	84	27023	6	3	2	2	0.3	Probable inactive serine protease 37 OS=Mus musculus GN=Prss37 PE=2 SV=1
88	1	SwissProt	MAP1B_MOUSE	83	271343	13	2	8	1	0.01	Microtubule-associated protein 1B OS=Mus musculus GN=Map1b PE=1 SV=2
91	1	SwissProt	ERLN2_MOUSE	82	38077	6	2	4	1	0.1	Erlin-2 OS=Mus musculus GN=Erlin2 PE=1 SV=1
90	1	SwissProt	RS4X_MOUSE	82	29807	8	2	5	1	0.13	40S ribosomal protein S4, X isoform OS=Mus musculus GN=Rps4x PE=2 SV=2
89	1	SwissProt	RS9_MOUSE	82	22635	5	2	3	1	0.17	40S ribosomal protein S9 OS=Mus musculus GN=Rps9 PE=1 SV=3
92	1	SwissProt	ARL3_MOUSE	81	20645	4	2	2	1	0.19	ADP-ribosylation factor-like protein 3 OS=Mus musculus GN=Arl3 PE=1 SV=1
18	8	SwissProt	K22O_MOUSE	80	63319	10	6	4	2	0.26	Keratin, type II cytoskeletal 2 oral OS=Mus musculus GN=Krt76 PE=2 SV=1
93	1	SwissProt	MPRIP_MOUSE	80	117192	9	2	7	1	0.03	Myosin phosphatase Rho-interacting protein OS=Mus musculus GN=Mprip PE=1 SV=2
94	1	SwissProt	RS6_MOUSE	80	28834	9	4	6	2	0.28	40S ribosomal protein S6 OS=Mus musculus GN=Rps6 PE=1 SV=1
95	1	SwissProt	SAHH_MOUSE	80	48170	6	2	3	1	0.08	Adenosylhomocysteinase OS=Mus musculus GN=Ahcy PE=1 SV=3
96	1	SwissProt	CAZA2_MOUSE	78	33118	3	2	2	1	0.11	F-actin-capping protein subunit alpha-2 OS=Mus musculus GN=Capza2 PE=1 SV=3
97	1	SwissProt	H1T_MOUSE	78	21527	17	4	11	2	0.39	Histone H1t OS=Mus musculus GN=Hist1h1t PE=1 SV=4
98	1	SwissProt	RLA2_MOUSE	77	11644	2	2	1	1	0.34	60S acidic ribosomal protein P2 OS=Mus musculus GN=Rplp2 PE=1 SV=3
99	1	SwissProt	RL27A_MOUSE	76	16709	5	2	3	1	0.23	60S ribosomal protein L27a OS=Mus musculus GN=Rpl27a PE=2 SV=5
100	1	SwissProt	ROAA_MOUSE	76	30926	4	2	3	1	0.12	Heterogeneous nuclear ribonucleoprotein A/B OS=Mus musculus GN=Hnrnpab PE=1 SV=1
101	1	SwissProt	RPN1_MOUSE	75	68657	6	1	5	1	0.05	Dolichyl-diphosphooligosaccharide--protein glycosyltransferase subunit 1 OS=Mus musculus GN=Rpn1 PE=1 SV=1
104	1	SwissProt	DDX21_MOUSE	74	94120	10	2	6	1	0.04	Nucleolar RNA helicase 2 OS=Mus musculus GN=Ddx21 PE=1 SV=3
103	1	SwissProt	HNRPM_MOUSE	74	77940	8	2	6	1	0.05	Heterogeneous nuclear ribonucleoprotein M OS=Mus musculus GN=Hnrnpm PE=1 SV=3
102	1	SwissProt	RS27A_MOUSE	74	18282	3	2	2	1	0.21	Ubiquitin-40S ribosomal protein S27a OS=Mus musculus GN=Rps27a PE=1 SV=2
105	1	SwissProt	RL35_MOUSE	73	14544	9	2	6	1	0.27	60S ribosomal protein L35 OS=Mus musculus GN=Rpl35 PE=2 SV=1
106	1	SwissProt	SFPQ_MOUSE	73	75508	23	3	11	1	0.05	Splicing factor, proline- and glutamine-rich OS=Mus musculus GN=Sfpq PE=1 SV=1
107	1	SwissProt	ODPB_MOUSE	72	39254	5	2	3	1	0.1	Pyruvate dehydrogenase E1 component subunit beta, mitochondrial OS=Mus musculus GN=Pdhb PE=1 SV=1
108	1	SwissProt	CTSRB_MOUSE	70	127053	10	6	4	2	0.12	Cation channel sperm-associated protein subunit beta OS=Mus musculus GN=Catsperb PE=1 SV=1
109	1	SwissProt	HNRPD_MOUSE	69	38501	4	2	2	1	0.1	Heterogeneous nuclear ribonucleoprotein D0 OS=Mus musculus GN=Hnrnpd PE=1 SV=2
110	1	SwissProt	RSSA_MOUSE	69	32931	5	1	2	1	0.11	40S ribosomal protein SA OS=Mus musculus GN=Rpsa PE=1 SV=4
111	1	SwissProt	TUSC3_MOUSE	68	39865	3	2	2	1	0.09	Tumor suppressor candidate 3 OS=Mus musculus GN=Tusc3 PE=2 SV=1
112	1	SwissProt	RL14_MOUSE	67	23663	11	1	7	1	0.16	60S ribosomal protein L14 OS=Mus musculus GN=Rpl14 PE=1 SV=3
113	1	SwissProt	YTHD2_MOUSE	67	62413	8	3	3	2	0.12	YTH domain-containing family protein 2 OS=Mus musculus GN=Ythdf2 PE=2 SV=1
115	1	SwissProt	CPSF6_MOUSE	66	59287	7	2	4	1	0.06	Cleavage and polyadenylation specificity factor subunit 6 OS=Mus musculus GN=Cpsf6 PE=2 SV=1
114	1	SwissProt	HBB1_MOUSE	66	15944	3	2	2	1	0.24	Hemoglobin subunit beta-1 OS=Mus musculus GN=Hbb-b1 PE=1 SV=2
118	1	SwissProt	RL6_MOUSE	66	33546	11	2	6	1	0.11	60S ribosomal protein L6 OS=Mus musculus GN=Rpl6 PE=1 SV=3
116	1	SwissProt	TOP2B_MOUSE	66	182707	29	2	18	1	0.02	DNA topoisomerase 2-beta OS=Mus musculus GN=Top2b PE=1 SV=2
117	1	SwissProt	ZPBP1_MOUSE	66	40118	3	2	2	1	0.1	Zona pellucida-binding protein 1 OS=Mus musculus GN=Zpbp PE=2 SV=2
119	1	SwissProt	PHB_MOUSE	65	29859	3	2	2	1	0.13	Prohibitin OS=Mus musculus GN=Phb PE=1 SV=1
120	1	SwissProt	ARPC4_MOUSE	64	19768	9	4	5	2	0.43	Actin-related protein 2/3 complex subunit 4 OS=Mus musculus GN=Arpc4 PE=1 SV=3
121	1	SwissProt	IF4A1_MOUSE	64	46353	6	2	3	1	0.08	Eukaryotic initiation factor 4A-I OS=Mus musculus GN=Eif4a1 PE=1 SV=1
8	4	SwissProt	HS71L_MOUSE	63	70992	16	7	9	4	0.23	Heat shock 70 kDa protein 1-like OS=Mus musculus GN=Hspa1l PE=2 SV=4
122	1	SwissProt	RS25_MOUSE	61	13791	4	3	3	2	0.65	40S ribosomal protein S25 OS=Mus musculus GN=Rps25 PE=1 SV=1
124	1	SwissProt	AIFM1_MOUSE	60	66952	3	2	2	1	0.06	Apoptosis-inducing factor 1, mitochondrial OS=Mus musculus GN=Aifm1 PE=1 SV=1
123	1	SwissProt	FXR1_MOUSE	60	76517	11	2	8	2	0.1	Fragile X mental retardation syndrome-related protein 1 OS=Mus musculus GN=Fxr1 PE=1 SV=2
125	1	SwissProt	RL31_MOUSE	60	14454	10	3	3	2	0.62	60S ribosomal protein L31 OS=Mus musculus GN=Rpl31 PE=1 SV=1
126	1	SwissProt	SH321_MOUSE	59	60686	16	3	11	2	0.13	SH3 domain-containing protein 21 OS=Mus musculus GN=Sh3d21 PE=2 SV=1
127	1	SwissProt	RL26_MOUSE	58	17248	5	2	3	1	0.23	60S ribosomal protein L26 OS=Mus musculus GN=Rpl26 PE=1 SV=1
128	1	SwissProt	DCTP1_MOUSE	57	18897	3	2	2	1	0.2	dCTP pyrophosphatase 1 OS=Mus musculus GN=Dctpp1 PE=1 SV=1
129	1	SwissProt	TCPA_MOUSE	56	60867	11	4	6	2	0.13	T-complex protein 1 subunit alpha OS=Mus musculus GN=Tcp1 PE=1 SV=3
130	1	SwissProt	PSPC1_MOUSE	55	58835	11	2	7	1	0.06	Paraspeckle component 1 OS=Mus musculus GN=Pspc1 PE=1 SV=1
15	5	SwissProt	SEPT6_MOUSE	55	50044	12	3	7	2	0.15	Septin-6 OS=Mus musculus GN=Sept6 PE=1 SV=4
131	1	SwissProt	C1QA_MOUSE	53	26186	1	1	1	1	0.15	Complement C1q subcomponent subunit A OS=Mus musculus GN=C1qa PE=1 SV=2
132	1	SwissProt	H2B1A_MOUSE	52	14285	14	3	8	2	0.62	Histone H2B type 1-A OS=Mus musculus GN=Hist1h2ba PE=1 SV=3
133	1	SwissProt	COR1C_MOUSE	51	53771	8	2	6	1	0.07	Coronin-1C OS=Mus musculus GN=Coro1c PE=1 SV=2
134	1	SwissProt	PRM2_MOUSE	51	14029	4	2	1	1	0.28	Protamine-2 OS=Mus musculus GN=Prm2 PE=1 SV=1
135	1	SwissProt	RL34_MOUSE	50	13513	2	1	2	1	0.29	60S ribosomal protein L34 OS=Mus musculus GN=Rpl34 PE=1 SV=2
15	6	SwissProt	CNTRL_MOUSE	48	269798	46	2	22	1	0.01	Centriolin OS=Mus musculus GN=Cntrl PE=2 SV=2
137	1	SwissProt	MYO1C_MOUSE	48	122723	12	2	7	2	0.06	Unconventional myosin-Ic OS=Mus musculus GN=Myo1c PE=1 SV=2
136	1	SwissProt	SERF1_MOUSE	48	7318	5	2	3	1	0.57	Small EDRK-rich factor 1 OS=Mus musculus GN=Serf1 PE=3 SV=1
139	1	SwissProt	LC7L3_MOUSE	47	51818	8	1	5	1	0.07	Luc7-like protein 3 OS=Mus musculus GN=Luc7l3 PE=1 SV=1
138	1	SwissProt	RAB8A_MOUSE	47	23824	7	1	3	1	0.16	Ras-related protein Rab-8A OS=Mus musculus GN=Rab8a PE=1 SV=2
141	1	SwissProt	HOOK2_MOUSE	46	83885	17	2	10	1	0.04	Protein Hook homolog 2 OS=Mus musculus GN=Hook2 PE=1 SV=3
140	1	SwissProt	LYPD4_MOUSE	46	27834	3	2	2	1	0.14	Ly6/PLAUR domain-containing protein 4 OS=Mus musculus GN=Lypd4 PE=2 SV=1
143	1	SwissProt	CP17A_MOUSE	45	58000	7	1	4	1	0.06	Steroid 17-alpha-hydroxylase/17,20 lyase OS=Mus musculus GN=Cyp17a1 PE=2 SV=1
142	1	SwissProt	LACTB_MOUSE	45	60895	8	1	4	1	0.06	Serine beta-lactamase-like protein LACTB, mitochondrial OS=Mus musculus GN=Lactb PE=1 SV=1
145	1	SwissProt	FUS_MOUSE	44	52870	6	1	3	1	0.07	RNA-binding protein FUS OS=Mus musculus GN=Fus PE=2 SV=1
144	1	SwissProt	G3P_MOUSE	44	36072	8	1	5	1	0.1	Glyceraldehyde-3-phosphate dehydrogenase OS=Mus musculus GN=Gapdh PE=1 SV=2
146	1	SwissProt	GKAP1_MOUSE	44	41909	15	1	7	1	0.09	G kinase-anchoring protein 1 OS=Mus musculus GN=Gkap1 PE=1 SV=1
147	1	SwissProt	ALRF2_MOUSE	43	23773	12	2	5	1	0.16	Aly/REF export factor 2 OS=Mus musculus GN=Alyref2 PE=1 SV=1
148	1	SwissProt	RL19_MOUSE	43	23565	11	1	7	1	0.16	60S ribosomal protein L19 OS=Mus musculus GN=Rpl19 PE=1 SV=1
150	1	SwissProt	ATX2L_MOUSE	42	110865	9	1	7	1	0.03	Ataxin-2-like protein OS=Mus musculus GN=Atxn2l PE=1 SV=1
151	1	SwissProt	GNL1_MOUSE	42	69356	10	2	6	1	0.05	Guanine nucleotide-binding protein-like 1 OS=Mus musculus GN=Gnl1 PE=2 SV=4
149	1	SwissProt	MABP1_MOUSE	42	164615	9	1	6	1	0.02	Mitogen-activated protein kinase-binding protein 1 OS=Mus musculus GN=Mapkbp1 PE=1 SV=1
152	1	SwissProt	EGFR_MOUSE	41	138187	4	3	3	2	0.05	Epidermal growth factor receptor OS=Mus musculus GN=Egfr PE=1 SV=1
156	1	SwissProt	BCCIP_MOUSE	40	36262	2	1	1	1	0.11	BRCA2 and CDKN1A-interacting protein OS=Mus musculus GN=Bccip PE=2 SV=1
153	1	SwissProt	RAI14_MOUSE	40	109470	14	1	9	1	0.03	Ankycorbin OS=Mus musculus GN=Rai14 PE=1 SV=1
154	1	SwissProt	RBP2_MOUSE	40	344727	19	2	14	1	0.01	E3 SUMO-protein ligase RanBP2 OS=Mus musculus GN=Ranbp2 PE=1 SV=2
155	1	SwissProt	TITIN_MOUSE	40	3933362	225	3	150	2		Titin OS=Mus musculus GN=Ttn PE=1 SV=1
160	1	SwissProt	ADT2_MOUSE	39	33138	1	1	1	1	0.11	ADP/ATP translocase 2 OS=Mus musculus GN=Slc25a5 PE=1 SV=3
158	1	SwissProt	HS74L_MOUSE	39	95178	5	1	4	1	0.04	Heat shock 70 kDa protein 4L OS=Mus musculus GN=Hspa4l PE=1 SV=2
157	1	SwissProt	RS18_MOUSE	39	17708	8	1	5	1	0.22	40S ribosomal protein S18 OS=Mus musculus GN=Rps18 PE=1 SV=3
159	1	SwissProt	TMA7_MOUSE	39	7062	3	2	2	1	0.59	Translation machinery-associated protein 7 OS=Mus musculus GN=Tma7 PE=3 SV=1
161	1	SwissProt	EDN2_MOUSE	38	20038	6	1	5	1	0.19	Endothelin-2 OS=Mus musculus GN=Edn2 PE=2 SV=3
162	1	SwissProt	2A5A_MOUSE	37	56710	5	1	4	1	0.07	Serine/threonine-protein phosphatase 2A 56 kDa regulatory subunit alpha isoform OS=Mus musculus GN=Ppp2r5a PE=2 SV=1
164	1	SwissProt	LYAR_MOUSE	37	44165	5	1	4	1	0.08	Cell growth-regulating nucleolar protein OS=Mus musculus GN=Lyar PE=1 SV=2
163	1	SwissProt	RL23A_MOUSE	37	17684	4	2	2	1	0.22	60S ribosomal protein L23a OS=Mus musculus GN=Rpl23a PE=1 SV=1
165	1	SwissProt	LAP2B_MOUSE	36	50399	2	1	2	1	0.07	Lamina-associated polypeptide 2, isoforms beta/delta/epsilon/gamma OS=Mus musculus GN=Tmpo PE=1 SV=4
171	1	SwissProt	DHAK_MOUSE	35	59938	2	1	2	1	0.06	Bifunctional ATP-dependent dihydroxyacetone kinase/FAD-AMP lyase (cyclizing) OS=Mus musculus GN=Dak PE=2 SV=1
168	1	SwissProt	H3C_MOUSE	35	15363	9	1	6	1	0.26	Histone H3.3C OS=Mus musculus GN=H3f3c PE=3 SV=3
170	1	SwissProt	ICK_MOUSE	35	70890	7	1	5	1	0.05	Serine/threonine-protein kinase ICK OS=Mus musculus GN=Ick PE=2 SV=2
169	1	SwissProt	RL12_MOUSE	35	17965	7	2	4	1	0.21	60S ribosomal protein L12 OS=Mus musculus GN=Rpl12 PE=1 SV=2
166	1	SwissProt	RL4_MOUSE	35	47409	22	2	8	2	0.16	60S ribosomal protein L4 OS=Mus musculus GN=Rpl4 PE=1 SV=3
167	1	SwissProt	RS29_MOUSE	35	6900	1	1	1	1	0.61	40S ribosomal protein S29 OS=Mus musculus GN=Rps29 PE=3 SV=2
172	1	SwissProt	GSDA2_MOUSE	34	50154	10	1	3	1	0.07	Gasdermin-A2 OS=Mus musculus GN=Gsdma2 PE=2 SV=1
174	1	SwissProt	EDF1_MOUSE	33	16359	15	1	9	1	0.24	Endothelial differentiation-related factor 1 OS=Mus musculus GN=Edf1 PE=1 SV=1
173	1	SwissProt	RLA0_MOUSE	33	34366	2	2	1	1	0.11	60S acidic ribosomal protein P0 OS=Mus musculus GN=Rplp0 PE=1 SV=3
175	1	SwissProt	ZN583_MOUSE	33	67321	1	1	1	1	0.06	Zinc finger protein 583 OS=Mus musculus GN=Znf583 PE=2 SV=1
176	1	SwissProt	CPSF1_MOUSE	32	162027	9	1	7	1	0.02	Cleavage and polyadenylation specificity factor subunit 1 OS=Mus musculus GN=Cpsf1 PE=1 SV=1
178	1	SwissProt	RS20_MOUSE	32	13478	4	1	3	1	0.29	40S ribosomal protein S20 OS=Mus musculus GN=Rps20 PE=1 SV=1
177	1	SwissProt	TRPM7_MOUSE	32	214372	13	1	9	1	0.02	Transient receptor potential cation channel subfamily M member 7 OS=Mus musculus GN=Trpm7 PE=1 SV=1
179	1	SwissProt	SUCA_MOUSE	31	36474	8	2	2	1	0.1	Succinyl-CoA ligase [ADP/GDP-forming] subunit alpha, mitochondrial OS=Mus musculus GN=Suclg1 PE=1 SV=4
180	1	SwissProt	WIPF3_MOUSE	31	49650	8	1	5	1	0.08	WAS/WASL-interacting protein family member 3 OS=Mus musculus GN=Wipf3 PE=1 SV=1
181	1	SwissProt	RS30_MOUSE	29	6644	5	2	4	1	0.63	40S ribosomal protein S30 OS=Mus musculus GN=Fau PE=1 SV=1
183	1	SwissProt	ARP2_MOUSE	28	45017	6	1	3	1	0.08	Actin-related protein 2 OS=Mus musculus GN=Actr2 PE=1 SV=1
182	1	SwissProt	TX101_MOUSE	28	27835	1	1	1	1	0.14	Testis-expressed sequence 101 protein OS=Mus musculus GN=Tex101 PE=1 SV=1
184	1	SwissProt	JHD2C_MOUSE	26	262588	15	1	11	1	0.01	Probable JmjC domain-containing histone demethylation protein 2C OS=Mus musculus GN=Jmjd1c PE=1 SV=3
185	1	SwissProt	U520_MOUSE	25	246045	13	1	6	1	0.01	U5 small nuclear ribonucleoprotein 200 kDa helicase OS=Mus musculus GN=Snrnp200 PE=1 SV=1
186	1	SwissProt	CX049_MOUSE	24	55671	8	1	5	1	0.07	Uncharacterized protein CXorf49 homolog OS=Mus musculus PE=2 SV=1
188	1	SwissProt	CHCH2_MOUSE	23	15879	1	1	1	1	0.25	Coiled-coil-helix-coiled-coil-helix domain-containing protein 2 OS=Mus musculus GN=Chchd2 PE=2 SV=1
211	1	SwissProt	FANCA_MOUSE	23	163733	13	1	5	1	0.02	Fanconi anemia group A protein homolog OS=Mus musculus GN=Fanca PE=2 SV=2
189	1	SwissProt	NUCL_MOUSE	22	76734	11	1	8	1	0.05	Nucleolin OS=Mus musculus GN=Ncl PE=1 SV=2
190	1	SwissProt	CLMN_MOUSE	21	117668	5	1	3	1	0.03	Calmin OS=Mus musculus GN=Clmn PE=1 SV=2

## Sheet: WT3
Peptide Mass Hits - wildtype replicate #3
Family	Member	Database	Accession	Score	Mass	Num. of matches	Num. of significant matches	Num. of sequences	Num. of significant sequences	emPAI	Description
1	1	SwissProt	MYH11_MOUSE	13805	227743	797	515	181	135	40.03	Myosin-11 OS=Mus musculus GN=Myh11 PE=1 SV=1
1	2	SwissProt	MYH10_MOUSE	9507	229824	555	330	169	122	15.33	Myosin-10 OS=Mus musculus GN=Myh10 PE=1 SV=2
1	3	SwissProt	MYH9_MOUSE	9201	227429	569	335	147	95	9.9	Myosin-9 OS=Mus musculus GN=Myh9 PE=1 SV=4
2	1	SwissProt	ACTB_MOUSE	2017	42052	110	78	25	18	17.2	Actin, cytoplasmic 1 OS=Mus musculus GN=Actb PE=1 SV=1
1	4	SwissProt	MYH14_MOUSE	1331	229359	184	83	46	11	0.33	Myosin-14 OS=Mus musculus GN=Myh14 PE=1 SV=1
3	1	SwissProt	MYO7A_MOUSE	1222	257001	110	61	48	30	0.6	Unconventional myosin-VIIa OS=Mus musculus GN=Myo7a PE=1 SV=2
2	2	SwissProt	ACTA_MOUSE	1219	42381	86	56	19	12	6.01	Actin, aortic smooth muscle OS=Mus musculus GN=Acta2 PE=1 SV=1
4	1	SwissProt	MYO6_MOUSE	1087	147686	97	44	41	21	0.81	Unconventional myosin-VI OS=Mus musculus GN=Myo6 PE=1 SV=1
5	1	SwissProt	MY18A_MOUSE	931	233637	77	30	42	17	0.3	Unconventional myosin-XVIIIa OS=Mus musculus GN=Myo18a PE=1 SV=2
6	1	SwissProt	MYO5A_MOUSE	927	217055	82	38	43	18	0.4	Unconventional myosin-Va OS=Mus musculus GN=Myo5a PE=1 SV=2
7	1	SwissProt	TBB4B_MOUSE	922	50255	27	25	10	8	1.54	Tubulin beta-4B chain OS=Mus musculus GN=Tubb4b PE=1 SV=1
8	1	SwissProt	HSP72_MOUSE	885	69884	60	31	29	14	1.67	Heat shock-related 70 kDa protein 2 OS=Mus musculus GN=Hspa2 PE=1 SV=2
9	1	SwissProt	TPM1_MOUSE	865	32718	104	44	37	17	11.28	Tropomyosin alpha-1 chain OS=Mus musculus GN=Tpm1 PE=1 SV=1
7	2	SwissProt	TBB3_MOUSE	850	50842	23	23	7	7	1.34	Tubulin beta-3 chain OS=Mus musculus GN=Tubb3 PE=1 SV=1
10	1	SwissProt	MYO1D_MOUSE	761	116806	45	22	22	11	0.45	Unconventional myosin-Id OS=Mus musculus GN=Myo1d PE=1 SV=1
11	1	SwissProt	MYL6_MOUSE	732	17090	43	39	9	9	72.01	Myosin light polypeptide 6 OS=Mus musculus GN=Myl6 PE=1 SV=3
7	3	SwissProt	TBB5_MOUSE	695	50095	23	22	8	7	1.21	Tubulin beta-5 chain OS=Mus musculus GN=Tubb5 PE=1 SV=1
12	1	SwissProt	SEPT2_MOUSE	663	41727	29	25	12	10	2.33	Septin-2 OS=Mus musculus GN=Sept2 PE=1 SV=2
9	2	SwissProt	TPM2_MOUSE	648	32931	81	36	31	15	6.83	Tropomyosin beta chain OS=Mus musculus GN=Tpm2 PE=1 SV=1
13	1	SwissProt	TX101_MOUSE	621	27835	23	19	6	4	1.78	Testis-expressed sequence 101 protein OS=Mus musculus GN=Tex101 PE=1 SV=1
14	1	SwissProt	MYL9_MOUSE	600	19898	32	26	7	5	10.9	Myosin regulatory light polypeptide 9 OS=Mus musculus GN=Myl9 PE=1 SV=3
15	1	SwissProt	GELS_MOUSE	591	86287	38	23	20	13	0.8	Gelsolin OS=Mus musculus GN=Gsn PE=1 SV=3
9	3	SwissProt	TPM3_MOUSE	534	33031	76	28	29	13	4.63	Tropomyosin alpha-3 chain OS=Mus musculus GN=Tpm3 PE=2 SV=3
16	1	SwissProt	PABP1_MOUSE	528	70854	42	23	19	10	0.94	Polyadenylate-binding protein 1 OS=Mus musculus GN=Pabpc1 PE=1 SV=2
17	1	SwissProt	YBOX2_MOUSE	518	38248	22	15	9	7	1.11	Y-box-binding protein 2 OS=Mus musculus GN=Ybx2 PE=1 SV=1
18	1	SwissProt	SEPT9_MOUSE	515	65876	57	27	23	12	1.16	Septin-9 OS=Mus musculus GN=Sept9 PE=1 SV=1
8	2	SwissProt	GRP78_MOUSE	495	72492	33	15	16	9	0.57	78 kDa glucose-regulated protein OS=Mus musculus GN=Hspa5 PE=1 SV=3
8	3	SwissProt	HSP7C_MOUSE	477	71055	44	19	23	10	0.84	Heat shock cognate 71 kDa protein OS=Mus musculus GN=Hspa8 PE=1 SV=1
20	1	SwissProt	PSIP1_MOUSE	450	59774	34	16	15	8	0.83	PC4 and SFRS1-interacting protein OS=Mus musculus GN=Psip1 PE=1 SV=1
21	1	SwissProt	DPEP3_MOUSE	445	54783	34	21	12	8	1.2	Dipeptidase 3 OS=Mus musculus GN=Dpep3 PE=1 SV=1
10	1	SwissProt	RNF17_MOUSE	417	188616	44	26	19	10	0.31	RING finger protein 17 OS=Mus musculus GN=Rnf17 PE=1 SV=2
22	1	SwissProt	MPRIP_MOUSE	398	117192	24	13	12	6	0.24	Myosin phosphatase Rho-interacting protein OS=Mus musculus GN=Mprip PE=1 SV=2
23	1	SwissProt	TBA1A_MOUSE	395	50788	15	13	6	6	0.64	Tubulin alpha-1A chain OS=Mus musculus GN=Tuba1a PE=1 SV=1
17	2	SwissProt	YBOX1_MOUSE	371	35709	14	10	7	5	0.65	Nuclease-sensitive element-binding protein 1 OS=Mus musculus GN=Ybx1 PE=1 SV=3
17	3	SwissProt	YBOX3_MOUSE	371	38790	18	12	9	6	0.74	Y-box-binding protein 3 OS=Mus musculus GN=Ybx3 PE=1 SV=2
23	2	SwissProt	TBA3_MOUSE	368	50612	15	11	6	5	0.53	Tubulin alpha-3 chain OS=Mus musculus GN=Tuba3a PE=1 SV=1
24	1	SwissProt	MYL4_MOUSE	362	21260	16	11	5	5	1.7	Myosin light chain 4 OS=Mus musculus GN=Myl4 PE=2 SV=3
25	1	SwissProt	ADAD2_MOUSE	360	51835	19	13	7	7	0.87	Adenosine deaminase domain-containing protein 2 OS=Mus musculus GN=Adad2 PE=2 SV=1
26	1	SwissProt	MYO1C_MOUSE	356	122723	26	18	15	11	0.39	Unconventional myosin-Ic OS=Mus musculus GN=Myo1c PE=1 SV=2
27	1	SwissProt	ATPA_MOUSE	321	59830	11	6	7	3	0.2	ATP synthase subunit alpha, mitochondrial OS=Mus musculus GN=Atp5a1 PE=1 SV=1
28	1	SwissProt	TMOD2_MOUSE	317	39487	18	12	9	6	0.89	Tropomodulin-2 OS=Mus musculus GN=Tmod2 PE=1 SV=2
6	2	SwissProt	MYO5B_MOUSE	307	212092	32	7	21	4	0.07	Unconventional myosin-Vb OS=Mus musculus GN=Myo5b PE=2 SV=2
29	1	SwissProt	MYO1B_MOUSE	293	129509	20	4	10	2	0.06	Unconventional myosin-Ib OS=Mus musculus GN=Myo1b PE=2 SV=3
11	2	SwissProt	MYL6B_MOUSE	290	22849	26	13	10	6	1.95	Myosin light chain 6B OS=Mus musculus GN=Myl6b PE=2 SV=1
30	1	SwissProt	RL18_MOUSE	289	21688	11	6	6	3	0.63	60S ribosomal protein L18 OS=Mus musculus GN=Rpl18 PE=2 SV=3
31	1	SwissProt	H2B1B_MOUSE	281	13944	18	7	7	2	1.69	Histone H2B type 1-B OS=Mus musculus GN=Hist1h2bb PE=1 SV=3
32	1	SwissProt	RLA0_MOUSE	273	34366	10	5	6	3	0.37	60S acidic ribosomal protein P0 OS=Mus musculus GN=Rplp0 PE=1 SV=3
33	1	SwissProt	ROA2_MOUSE	273	37437	17	14	7	6	0.95	Heterogeneous nuclear ribonucleoproteins A2/B1 OS=Mus musculus GN=Hnrnpa2b1 PE=1 SV=2
34	1	SwissProt	ODP2_MOUSE	271	68469	23	9	9	4	0.3	Dihydrolipoyllysine-residue acetyltransferase component of pyruvate dehydrogenase complex, mitochondrial OS=Mus musculus GN=Dlat PE=1 SV=2
35	1	SwissProt	ANXA6_MOUSE	268	76294	19	9	12	5	0.27	Annexin A6 OS=Mus musculus GN=Anxa6 PE=1 SV=3
36	1	SwissProt	NUCL_MOUSE	254	76734	22	10	13	4	0.27	Nucleolin OS=Mus musculus GN=Ncl PE=1 SV=2
37	1	SwissProt	RL6_MOUSE	250	33546	10	6	6	3	0.53	60S ribosomal protein L6 OS=Mus musculus GN=Rpl6 PE=1 SV=3
38	1	SwissProt	SEPT7_MOUSE	248	50860	40	12	16	6	0.64	Septin-7 OS=Mus musculus GN=Sept7 PE=1 SV=1
39	1	SwissProt	RAI14_MOUSE	225	109470	24	7	12	4	0.14	Ankycorbin OS=Mus musculus GN=Rai14 PE=1 SV=1
40	1	SwissProt	PPIB_MOUSE	218	23699	13	6	6	3	0.56	Peptidyl-prolyl cis-trans isomerase B OS=Mus musculus GN=Ppib PE=1 SV=2
41	1	SwissProt	ANXA2_MOUSE	210	38937	22	7	11	4	0.44	Annexin A2 OS=Mus musculus GN=Anxa2 PE=1 SV=2
38	2	SwissProt	SEP14_MOUSE	210	50236	20	10	11	4	0.54	Septin-14 OS=Mus musculus GN=Sept14 PE=2 SV=3
43	1	SwissProt	CTSRD_MOUSE	208	92063	6	4	4	2	0.08	Cation channel sperm-associated protein subunit delta OS=Mus musculus GN=Catsperd PE=1 SV=1
42	1	SwissProt	PDIA6_MOUSE	208	48469	17	4	8	2	0.16	Protein disulfide-isomerase A6 OS=Mus musculus GN=Pdia6 PE=1 SV=3
44	1	SwissProt	AP2B1_MOUSE	207	105428	7	3	5	2	0.07	AP-2 complex subunit beta OS=Mus musculus GN=Ap2b1 PE=1 SV=1
45	1	SwissProt	PAIRB_MOUSE	205	44801	13	5	7	3	0.27	Plasminogen activator inhibitor 1 RNA-binding protein OS=Mus musculus GN=Serbp1 PE=1 SV=2
46	1	SwissProt	MAP4_MOUSE	200	117927	22	7	15	5	0.17	Microtubule-associated protein 4 OS=Mus musculus GN=Map4 PE=1 SV=3
47	1	SwissProt	PIWL1_MOUSE	200	99424	9	5	6	3	0.12	Piwi-like protein 1 OS=Mus musculus GN=Piwil1 PE=1 SV=1
48	1	SwissProt	PLIN4_MOUSE	193	140297	8	4	5	2	0.05	Perilipin-4 OS=Mus musculus GN=Plin4 PE=1 SV=2
49	1	SwissProt	K1C10_MOUSE	190	57906	10	4	7	2	0.13	Keratin, type I cytoskeletal 10 OS=Mus musculus GN=Krt10 PE=1 SV=3
50	1	SwissProt	AP2A1_MOUSE	187	108679	7	5	6	4	0.14	AP-2 complex subunit alpha-1 OS=Mus musculus GN=Ap2a1 PE=1 SV=1
51	1	SwissProt	H4_MOUSE	182	11360	16	8	8	3	2.34	Histone H4 OS=Mus musculus GN=Hist1h4a PE=1 SV=2
31	2	SwissProt	H2B1A_MOUSE	178	14285	18	5	8	2	1.07	Histone H2B type 1-A OS=Mus musculus GN=Hist1h2ba PE=1 SV=3
52	1	SwissProt	GTR3_MOUSE	177	53957	6	4	3	2	0.14	Solute carrier family 2, facilitated glucose transporter member 3 OS=Mus musculus GN=Slc2a3 PE=1 SV=1
53	1	SwissProt	RS16_MOUSE	177	16549	4	4	2	2	0.52	40S ribosomal protein S16 OS=Mus musculus GN=Rps16 PE=2 SV=4
54	1	SwissProt	FBX30_MOUSE	176	84573	3	2	2	1	0.04	F-box only protein 30 OS=Mus musculus GN=Fbxo30 PE=1 SV=2
55	1	SwissProt	RL13_MOUSE	173	24348	11	6	6	3	0.55	60S ribosomal protein L13 OS=Mus musculus GN=Rpl13 PE=2 SV=3
56	1	SwissProt	CTSR1_MOUSE	172	78770	10	5	6	3	0.15	Cation channel sperm-associated protein 1 OS=Mus musculus GN=Catsper1 PE=1 SV=1
58	1	SwissProt	HNRPK_MOUSE	171	51230	18	5	7	3	0.23	Heterogeneous nuclear ribonucleoprotein K OS=Mus musculus GN=Hnrnpk PE=1 SV=1
57	1	SwissProt	K2C75_MOUSE	171	59932	7	3	4	2	0.13	Keratin, type II cytoskeletal 75 OS=Mus musculus GN=Krt75 PE=1 SV=1
59	1	SwissProt	ODPB_MOUSE	170	39254	4	4	2	2	0.2	Pyruvate dehydrogenase E1 component subunit beta, mitochondrial OS=Mus musculus GN=Pdhb PE=1 SV=1
38	3	SwissProt	SEP11_MOUSE	169	50005	9	6	4	2	0.24	Septin-11 OS=Mus musculus GN=Sept11 PE=1 SV=4
60	1	SwissProt	CTSR3_MOUSE	168	45685	5	4	4	3	0.27	Cation channel sperm-associated protein 3 OS=Mus musculus GN=Catsper3 PE=1 SV=2
61	1	SwissProt	DDX5_MOUSE	167	69760	15	6	9	3	0.17	Probable ATP-dependent RNA helicase DDX5 OS=Mus musculus GN=Ddx5 PE=1 SV=2
63	1	SwissProt	CP17A_MOUSE	162	58000	10	4	4	2	0.13	Steroid 17-alpha-hydroxylase/17,20 lyase OS=Mus musculus GN=Cyp17a1 PE=2 SV=1
62	1	SwissProt	TMOD3_MOUSE	162	39592	16	8	8	4	0.44	Tropomodulin-3 OS=Mus musculus GN=Tmod3 PE=2 SV=1
64	1	SwissProt	DHX15_MOUSE	161	91748	9	4	4	1	0.08	Pre-mRNA-splicing factor ATP-dependent RNA helicase DHX15 OS=Mus musculus GN=Dhx15 PE=1 SV=2
65	1	SwissProt	CPSF6_MOUSE	157	59287	7	2	4	1	0.06	Cleavage and polyadenylation specificity factor subunit 6 OS=Mus musculus GN=Cpsf6 PE=2 SV=1
66	1	SwissProt	RL24_MOUSE	153	17882	8	4	5	2	0.48	60S ribosomal protein L24 OS=Mus musculus GN=Rpl24 PE=1 SV=2
67	1	SwissProt	RS27A_MOUSE	151	18282	8	4	5	2	0.47	Ubiquitin-40S ribosomal protein S27a OS=Mus musculus GN=Rps27a PE=1 SV=2
68	1	SwissProt	CTSG2_MOUSE	150	132530	5	4	3	2	0.06	Cation channel sperm-associated protein subunit gamma 2 OS=Mus musculus GN=Catsperg2 PE=1 SV=1
69	1	SwissProt	EF1D_MOUSE	149	31388	5	3	4	2	0.25	Elongation factor 1-delta OS=Mus musculus GN=Eef1d PE=1 SV=3
70	1	SwissProt	G3BP1_MOUSE	146	51854	6	4	4	2	0.15	Ras GTPase-activating protein-binding protein 1 OS=Mus musculus GN=G3bp1 PE=1 SV=1
71	1	SwissProt	LRRF2_MOUSE	144	47233	17	2	11	1	0.08	Leucine-rich repeat flightless-interacting protein 2 OS=Mus musculus GN=Lrrfip2 PE=1 SV=1
72	1	SwissProt	H2A1F_MOUSE	143	14153	16	8	8	4	2.38	Histone H2A type 1-F OS=Mus musculus GN=Hist1h2af PE=1 SV=3
73	1	SwissProt	ILF2_MOUSE	140	43263	4	3	1	1	0.18	Interleukin enhancer-binding factor 2 OS=Mus musculus GN=Ilf2 PE=1 SV=1
74	1	SwissProt	ARPC3_MOUSE	137	20739	5	5	2	2	0.66	Actin-related protein 2/3 complex subunit 3 OS=Mus musculus GN=Arpc3 PE=1 SV=3
75	1	SwissProt	ARF1_MOUSE	136	20741	4	4	2	2	0.4	ADP-ribosylation factor 1 OS=Mus musculus GN=Arf1 PE=1 SV=2
76	1	SwissProt	LDHA_MOUSE	135	36817	5	4	3	2	0.21	L-lactate dehydrogenase A chain OS=Mus musculus GN=Ldha PE=1 SV=3
61	2	SwissProt	DDX17_MOUSE	134	72981	14	5	7	3	0.16	Probable ATP-dependent RNA helicase DDX17 OS=Mus musculus GN=Ddx17 PE=1 SV=1
77	1	SwissProt	RL19_MOUSE	133	23565	11	2	7	1	0.16	60S ribosomal protein L19 OS=Mus musculus GN=Rpl19 PE=1 SV=1
78	1	SwissProt	VIME_MOUSE	132	53712	18	6	11	3	0.22	Vimentin OS=Mus musculus GN=Vim PE=1 SV=3
79	1	SwissProt	RL22_MOUSE	130	14807	6	4	3	2	0.6	60S ribosomal protein L22 OS=Mus musculus GN=Rpl22 PE=1 SV=2
80	1	SwissProt	RS8_MOUSE	128	24475	8	4	5	2	0.34	40S ribosomal protein S8 OS=Mus musculus GN=Rps8 PE=1 SV=2
81	1	SwissProt	UACA_MOUSE	128	161969	45	2	26	1	0.02	Uveal autoantigen with coiled-coil domains and ankyrin repeats OS=Mus musculus GN=Uaca PE=1 SV=2
82	1	SwissProt	SFPQ_MOUSE	125	75508	27	6	13	4	0.21	Splicing factor, proline- and glutamine-rich OS=Mus musculus GN=Sfpq PE=1 SV=1
83	1	SwissProt	VDAC2_MOUSE	125	32340	4	4	2	2	0.25	Voltage-dependent anion-selective channel protein 2 OS=Mus musculus GN=Vdac2 PE=1 SV=2
84	1	SwissProt	HNRH2_MOUSE	120	49533	12	2	5	1	0.08	Heterogeneous nuclear ribonucleoprotein H2 OS=Mus musculus GN=Hnrnph2 PE=2 SV=1
85	1	SwissProt	CHTOP_MOUSE	119	26568	6	2	4	1	0.14	Chromatin target of PRMT1 protein OS=Mus musculus GN=Chtop PE=1 SV=2
86	1	SwissProt	CALM_MOUSE	118	16827	10	4	4	2	0.86	Calmodulin OS=Mus musculus GN=Calm1 PE=1 SV=2
87	1	SwissProt	LYAR_MOUSE	116	44165	9	2	5	1	0.08	Cell growth-regulating nucleolar protein OS=Mus musculus GN=Lyar PE=1 SV=2
89	1	SwissProt	ALBU_MOUSE	112	70700	7	2	4	1	0.05	Serum albumin OS=Mus musculus GN=Alb PE=1 SV=3
88	1	SwissProt	EF1A1_MOUSE	112	50424	20	5	10	3	0.24	Elongation factor 1-alpha 1 OS=Mus musculus GN=Eef1a1 PE=1 SV=3
90	1	SwissProt	RAB2A_MOUSE	111	23704	2	2	1	1	0.16	Ras-related protein Rab-2A OS=Mus musculus GN=Rab2a PE=1 SV=1
91	1	SwissProt	RL4_MOUSE	109	47409	25	5	10	3	0.26	60S ribosomal protein L4 OS=Mus musculus GN=Rpl4 PE=1 SV=3
95	1	SwissProt	ANXA4_MOUSE	108	36178	11	2	6	1	0.1	Annexin A4 OS=Mus musculus GN=Anxa4 PE=2 SV=4
94	1	SwissProt	ARP2_MOUSE	108	45017	13	4	5	2	0.17	Actin-related protein 2 OS=Mus musculus GN=Actr2 PE=1 SV=1
92	1	SwissProt	ARP5L_MOUSE	108	17027	3	2	2	1	0.23	Actin-related protein 2/3 complex subunit 5-like protein OS=Mus musculus GN=Arpc5l PE=1 SV=1
93	1	SwissProt	ARPC5_MOUSE	108	16335	3	3	2	2	0.53	Actin-related protein 2/3 complex subunit 5 OS=Mus musculus GN=Arpc5 PE=2 SV=3
96	1	SwissProt	TRIPC_MOUSE	107	226097	18	2	14	1	0.02	E3 ubiquitin-protein ligase TRIP12 OS=Mus musculus GN=Trip12 PE=1 SV=1
97	1	SwissProt	K2C71_MOUSE	105	57860	9	2	4	1	0.06	Keratin, type II cytoskeletal 71 OS=Mus musculus GN=Krt71 PE=1 SV=1
99	1	SwissProt	COR1C_MOUSE	104	53771	10	3	8	3	0.22	Coronin-1C OS=Mus musculus GN=Coro1c PE=1 SV=2
98	1	SwissProt	RL23_MOUSE	104	14970	5	2	3	1	0.26	60S ribosomal protein L23 OS=Mus musculus GN=Rpl23 PE=1 SV=1
103	1	SwissProt	ATPB_MOUSE	103	56265	10	3	5	2	0.14	ATP synthase subunit beta, mitochondrial OS=Mus musculus GN=Atp5b PE=1 SV=2
102	1	SwissProt	CTSRB_MOUSE	103	127053	10	5	5	3	0.09	Cation channel sperm-associated protein subunit beta OS=Mus musculus GN=Catsperb PE=1 SV=1
100	1	SwissProt	ODPAT_MOUSE	103	44183	14	3	9	2	0.18	Pyruvate dehydrogenase E1 component subunit alpha, testis-specific form, mitochondrial OS=Mus musculus GN=Pdha2 PE=2 SV=1
101	1	SwissProt	PRDX1_MOUSE	103	22390	7	5	4	3	0.6	Peroxiredoxin-1 OS=Mus musculus GN=Prdx1 PE=1 SV=1
106	1	SwissProt	H1T_MOUSE	102	21527	16	5	8	3	0.63	Histone H1t OS=Mus musculus GN=Hist1h1t PE=1 SV=4
105	1	SwissProt	LA_MOUSE	102	47898	33	2	14	1	0.08	Lupus La protein homolog OS=Mus musculus GN=Ssb PE=1 SV=1
104	1	SwissProt	PHB2_MOUSE	102	33276	20	5	8	3	0.38	Prohibitin-2 OS=Mus musculus GN=Phb2 PE=1 SV=1
107	1	SwissProt	RS14_MOUSE	101	16434	5	4	3	2	0.53	40S ribosomal protein S14 OS=Mus musculus GN=Rps14 PE=2 SV=3
108	1	SwissProt	U2AF2_MOUSE	101	53825	5	3	4	2	0.14	Splicing factor U2AF 65 kDa subunit OS=Mus musculus GN=U2af2 PE=1 SV=3
109	1	SwissProt	CLMN_MOUSE	99	117668	14	5	8	3	0.1	Calmin OS=Mus musculus GN=Clmn PE=1 SV=2
110	1	SwissProt	EF1G_MOUSE	94	50371	19	4	7	2	0.15	Elongation factor 1-gamma OS=Mus musculus GN=Eef1g PE=1 SV=3
111	1	SwissProt	CIRBP_MOUSE	93	18596	4	2	2	1	0.21	Cold-inducible RNA-binding protein OS=Mus musculus GN=Cirbp PE=1 SV=1
112	1	SwissProt	NAR3_MOUSE	93	42330	7	3	4	2	0.19	Ecto-ADP-ribosyltransferase 3 OS=Mus musculus GN=Art3 PE=2 SV=2
113	1	SwissProt	ROAA_MOUSE	92	30926	5	3	4	2	0.26	Heterogeneous nuclear ribonucleoprotein A/B OS=Mus musculus GN=Hnrnpab PE=1 SV=1
114	1	SwissProt	RS7_MOUSE	91	22113	5	2	3	1	0.17	40S ribosomal protein S7 OS=Mus musculus GN=Rps7 PE=2 SV=1
117	1	SwissProt	PSPC1_MOUSE	90	58835	19	2	10	1	0.06	Paraspeckle component 1 OS=Mus musculus GN=Pspc1 PE=1 SV=1
115	1	SwissProt	RL35_MOUSE	90	14544	13	5	8	2	1.04	60S ribosomal protein L35 OS=Mus musculus GN=Rpl35 PE=2 SV=1
116	1	SwissProt	ZO1_MOUSE	90	195022	17	4	11	2	0.04	Tight junction protein ZO-1 OS=Mus musculus GN=Tjp1 PE=1 SV=2
118	1	SwissProt	SAHH_MOUSE	89	48170	4	2	2	1	0.08	Adenosylhomocysteinase OS=Mus musculus GN=Ahcy PE=1 SV=3
119	1	SwissProt	TADBP_MOUSE	89	44918	4	2	2	1	0.08	TAR DNA-binding protein 43 OS=Mus musculus GN=Tardbp PE=1 SV=1
120	1	SwissProt	RL27A_MOUSE	88	16709	6	2	4	1	0.23	60S ribosomal protein L27a OS=Mus musculus GN=Rpl27a PE=2 SV=5
121	1	SwissProt	G3BP2_MOUSE	87	54112	6	1	4	1	0.07	Ras GTPase-activating protein-binding protein 2 OS=Mus musculus GN=G3bp2 PE=1 SV=2
122	1	SwissProt	TEX9_MOUSE	87	44438	19	4	11	1	0.08	Testis-expressed sequence 9 protein OS=Mus musculus GN=Tex9 PE=2 SV=1
123	1	SwissProt	AKAP4_MOUSE	84	95559	11	2	7	1	0.04	A-kinase anchor protein 4 OS=Mus musculus GN=Akap4 PE=1 SV=1
124	1	SwissProt	TCPA_MOUSE	84	60867	13	3	5	2	0.13	T-complex protein 1 subunit alpha OS=Mus musculus GN=Tcp1 PE=1 SV=3
125	1	SwissProt	RENT1_MOUSE	83	125200	5	3	4	2	0.06	Regulator of nonsense transcripts 1 OS=Mus musculus GN=Upf1 PE=1 SV=2
127	1	SwissProt	THIL_MOUSE	83	45129	8	2	3	1	0.08	Acetyl-CoA acetyltransferase, mitochondrial OS=Mus musculus GN=Acat1 PE=1 SV=1
126	1	SwissProt	ZPBP1_MOUSE	83	40118	7	2	4	1	0.09	Zona pellucida-binding protein 1 OS=Mus musculus GN=Zpbp PE=2 SV=2
129	1	SwissProt	CPSF5_MOUSE	80	26281	9	4	5	2	0.31	Cleavage and polyadenylation specificity factor subunit 5 OS=Mus musculus GN=Nudt21 PE=1 SV=1
128	1	SwissProt	DOLK_MOUSE	80	59620	4	2	2	1	0.06	Dolichol kinase OS=Mus musculus GN=Dolk PE=2 SV=1
131	1	SwissProt	RL14_MOUSE	80	23663	8	2	4	1	0.16	60S ribosomal protein L14 OS=Mus musculus GN=Rpl14 PE=1 SV=3
132	1	SwissProt	RSSA_MOUSE	80	32931	7	4	4	2	0.24	40S ribosomal protein SA OS=Mus musculus GN=Rpsa PE=1 SV=4
130	1	SwissProt	TCPD_MOUSE	80	58543	4	2	2	1	0.06	T-complex protein 1 subunit delta OS=Mus musculus GN=Cct4 PE=1 SV=3
133	1	SwissProt	LYPD4_MOUSE	79	27834	6	3	3	2	0.29	Ly6/PLAUR domain-containing protein 4 OS=Mus musculus GN=Lypd4 PE=2 SV=1
134	1	SwissProt	CLH1_MOUSE	78	193202	7	3	5	2	0.04	Clathrin heavy chain 1 OS=Mus musculus GN=Cltc PE=1 SV=3
135	1	SwissProt	SRSF7_MOUSE	77	31027	18	2	8	1	0.12	Serine/arginine-rich splicing factor 7 OS=Mus musculus GN=Srsf7 PE=1 SV=1
137	1	SwissProt	1433F_MOUSE	76	28365	10	2	5	1	0.13	14-3-3 protein eta OS=Mus musculus GN=Ywhah PE=1 SV=2
136	1	SwissProt	RS19_MOUSE	76	16076	3	3	2	2	0.54	40S ribosomal protein S19 OS=Mus musculus GN=Rps19 PE=1 SV=3
138	1	SwissProt	PRM2_MOUSE	75	14029	3	2	2	1	0.28	Protamine-2 OS=Mus musculus GN=Prm2 PE=1 SV=1
140	1	SwissProt	RL7_MOUSE	75	31457	11	2	7	1	0.12	60S ribosomal protein L7 OS=Mus musculus GN=Rpl7 PE=1 SV=2
141	1	SwissProt	SUCA_MOUSE	75	36474	12	3	5	2	0.22	Succinyl-CoA ligase [ADP/GDP-forming] subunit alpha, mitochondrial OS=Mus musculus GN=Suclg1 PE=1 SV=4
139	1	SwissProt	TPM4_MOUSE	75	28564	17	3	7	2	0.28	Tropomyosin alpha-4 chain OS=Mus musculus GN=Tpm4 PE=2 SV=3
142	1	SwissProt	RL38_MOUSE	74	8256	3	2	2	1	0.5	60S ribosomal protein L38 OS=Mus musculus GN=Rpl38 PE=3 SV=3
143	1	SwissProt	SRPK1_MOUSE	74	73670	11	2	6	1	0.05	SRSF protein kinase 1 OS=Mus musculus GN=Srpk1 PE=1 SV=2
144	1	SwissProt	CTSR4_MOUSE	73	51438	4	2	2	1	0.07	Cation channel sperm-associated protein 4 OS=Mus musculus GN=Catsper4 PE=1 SV=1
145	1	SwissProt	HNRPU_MOUSE	73	88661	17	3	9	2	0.09	Heterogeneous nuclear ribonucleoprotein U OS=Mus musculus GN=Hnrnpu PE=1 SV=1
146	1	SwissProt	STAU1_MOUSE	73	54233	7	2	5	1	0.07	Double-stranded RNA-binding protein Staufen homolog 1 OS=Mus musculus GN=Stau1 PE=2 SV=1
147	1	SwissProt	FUS_MOUSE	72	52870	8	2	4	1	0.07	RNA-binding protein FUS OS=Mus musculus GN=Fus PE=2 SV=1
150	1	SwissProt	ARPC4_MOUSE	69	19768	9	4	6	3	0.71	Actin-related protein 2/3 complex subunit 4 OS=Mus musculus GN=Arpc4 PE=1 SV=3
148	1	SwissProt	COPA_MOUSE	69	139997	15	2	8	1	0.03	Coatomer subunit alpha OS=Mus musculus GN=Copa PE=1 SV=2
149	1	SwissProt	CYC_MOUSE	69	11712	1	1	1	1	0.34	Cytochrome c, somatic OS=Mus musculus GN=Cycs PE=1 SV=2
151	1	SwissProt	ARC1B_MOUSE	67	41836	8	1	6	1	0.09	Actin-related protein 2/3 complex subunit 1B OS=Mus musculus GN=Arpc1b PE=2 SV=4
152	1	SwissProt	HMCS2_MOUSE	67	57300	5	2	4	1	0.07	Hydroxymethylglutaryl-CoA synthase, mitochondrial OS=Mus musculus GN=Hmgcs2 PE=1 SV=2
153	1	SwissProt	SSH2_MOUSE	67	160069	11	2	7	1	0.02	Protein phosphatase Slingshot homolog 2 OS=Mus musculus GN=Ssh2 PE=1 SV=2
154	1	SwissProt	TEST_MOUSE	67	36722	2	2	1	1	0.1	Testisin OS=Mus musculus GN=Prss21 PE=2 SV=2
155	1	SwissProt	DX39A_MOUSE	66	49549	10	3	6	2	0.16	ATP-dependent RNA helicase DDX39A OS=Mus musculus GN=Ddx39a PE=2 SV=1
156	1	SwissProt	RS9_MOUSE	65	22635	4	2	3	1	0.17	40S ribosomal protein S9 OS=Mus musculus GN=Rps9 PE=1 SV=3
157	1	SwissProt	ROA1_MOUSE	64	34289	3	1	2	1	0.11	Heterogeneous nuclear ribonucleoprotein A1 OS=Mus musculus GN=Hnrnpa1 PE=1 SV=2
158	1	SwissProt	SMAKA_MOUSE	64	12033	2	2	1	1	0.33	Small membrane A-kinase anchor protein OS=Mus musculus PE=2 SV=1
159	1	SwissProt	HS90A_MOUSE	63	85134	19	2	12	1	0.04	Heat shock protein HSP 90-alpha OS=Mus musculus GN=Hsp90aa1 PE=1 SV=4
160	1	SwissProt	TCPE_MOUSE	63	60042	4	2	3	1	0.06	T-complex protein 1 subunit epsilon OS=Mus musculus GN=Cct5 PE=1 SV=1
161	1	SwissProt	HNRPD_MOUSE	61	38501	4	3	2	2	0.2	Heterogeneous nuclear ribonucleoprotein D0 OS=Mus musculus GN=Hnrnpd PE=1 SV=2
162	1	SwissProt	ROA3_MOUSE	61	39856	6	1	4	1	0.09	Heterogeneous nuclear ribonucleoprotein A3 OS=Mus musculus GN=Hnrnpa3 PE=1 SV=1
163	1	SwissProt	RS6_MOUSE	60	28834	11	2	7	1	0.13	40S ribosomal protein S6 OS=Mus musculus GN=Rps6 PE=1 SV=1
165	1	SwissProt	CAND1_MOUSE	59	137955	16	2	7	1	0.03	Cullin-associated NEDD8-dissociated protein 1 OS=Mus musculus GN=Cand1 PE=2 SV=2
164	1	SwissProt	ERLN2_MOUSE	59	38077	5	1	4	1	0.1	Erlin-2 OS=Mus musculus GN=Erlin2 PE=1 SV=1
166	1	SwissProt	SET_MOUSE	58	33358	3	2	2	1	0.11	Protein SET OS=Mus musculus GN=Set PE=1 SV=1
167	1	SwissProt	TCPZ_MOUSE	58	58424	14	1	9	1	0.06	T-complex protein 1 subunit zeta OS=Mus musculus GN=Cct6a PE=1 SV=3
169	1	SwissProt	PGAM1_MOUSE	57	28928	1	1	1	1	0.13	Phosphoglycerate mutase 1 OS=Mus musculus GN=Pgam1 PE=1 SV=3
168	1	SwissProt	RS2_MOUSE	57	31497	9	2	4	1	0.12	40S ribosomal protein S2 OS=Mus musculus GN=Rps2 PE=2 SV=3
170	1	SwissProt	CTSR2_MOUSE	56	68643	5	2	3	1	0.05	Cation channel sperm-associated protein 2 OS=Mus musculus GN=Catsper2 PE=1 SV=2
171	1	SwissProt	U5S1_MOUSE	56	110261	3	2	2	1	0.03	116 kDa U5 small nuclear ribonucleoprotein component OS=Mus musculus GN=Eftud2 PE=2 SV=1
173	1	SwissProt	CPNE7_MOUSE	55	62707	6	2	5	1	0.06	Copine-7 OS=Mus musculus GN=Cpne7 PE=2 SV=1
172	1	SwissProt	HNRPQ_MOUSE	55	69818	4	2	3	1	0.05	Heterogeneous nuclear ribonucleoprotein Q OS=Mus musculus GN=Syncrip PE=1 SV=2
174	1	SwissProt	LDHC_MOUSE	55	36231	5	4	4	3	0.35	L-lactate dehydrogenase C chain OS=Mus musculus GN=Ldhc PE=1 SV=2
175	1	SwissProt	H1FNT_MOUSE	52	44431	13	2	9	1	0.08	Testis-specific H1 histone OS=Mus musculus GN=H1fnt PE=2 SV=2
176	1	SwissProt	ADT1_MOUSE	51	33111	6	1	4	1	0.11	ADP/ATP translocase 1 OS=Mus musculus GN=Slc25a4 PE=1 SV=4
178	1	SwissProt	ARP3_MOUSE	51	47783	6	2	4	1	0.08	Actin-related protein 3 OS=Mus musculus GN=Actr3 PE=1 SV=3
179	1	SwissProt	HOOK2_MOUSE	51	83885	17	2	10	1	0.04	Protein Hook homolog 2 OS=Mus musculus GN=Hook2 PE=1 SV=3
177	1	SwissProt	RL26_MOUSE	51	17248	6	2	4	1	0.23	60S ribosomal protein L26 OS=Mus musculus GN=Rpl26 PE=1 SV=1
182	1	SwissProt	AP2M1_MOUSE	50	49965	15	4	6	2	0.16	AP-2 complex subunit mu OS=Mus musculus GN=Ap2m1 PE=1 SV=1
181	1	SwissProt	CX6B2_MOUSE	50	10742	7	3	2	1	0.37	Cytochrome c oxidase subunit 6B2 OS=Mus musculus GN=Cox6b2 PE=2 SV=1
180	1	SwissProt	ILF3_MOUSE	50	96360	6	1	4	1	0.04	Interleukin enhancer-binding factor 3 OS=Mus musculus GN=Ilf3 PE=1 SV=2
183	1	SwissProt	RUXE_MOUSE	50	10854	4	2	2	1	0.37	Small nuclear ribonucleoprotein E OS=Mus musculus GN=Snrpe PE=3 SV=1
185	1	SwissProt	H11_MOUSE	49	21772	5	2	3	1	0.18	Histone H1.1 OS=Mus musculus GN=Hist1h1a PE=1 SV=2
184	1	SwissProt	TCPQ_MOUSE	49	60088	3	1	3	1	0.06	T-complex protein 1 subunit theta OS=Mus musculus GN=Cct8 PE=1 SV=3
188	1	SwissProt	PABP2_MOUSE	48	32391	1	1	1	1	0.12	Polyadenylate-binding protein 2 OS=Mus musculus GN=Pabpn1 PE=2 SV=3
186	1	SwissProt	RLA1_MOUSE	48	11582	2	2	1	1	0.34	60S acidic ribosomal protein P1 OS=Mus musculus GN=Rplp1 PE=3 SV=1
187	1	SwissProt	SERF1_MOUSE	48	7318	2	2	1	1	0.57	Small EDRK-rich factor 1 OS=Mus musculus GN=Serf1 PE=3 SV=1
191	1	SwissProt	ABCD3_MOUSE	47	75939	13	2	6	1	0.05	ATP-binding cassette sub-family D member 3 OS=Mus musculus GN=Abcd3 PE=1 SV=2
189	1	SwissProt	H3C_MOUSE	47	15363	10	3	5	2	0.58	Histone H3.3C OS=Mus musculus GN=H3f3c PE=3 SV=3
192	1	SwissProt	HMGB2_MOUSE	47	24318	11	3	6	2	0.34	High mobility group protein B2 OS=Mus musculus GN=Hmgb2 PE=1 SV=3
193	1	SwissProt	VDAC3_MOUSE	47	31076	2	1	2	1	0.12	Voltage-dependent anion-selective channel protein 3 OS=Mus musculus GN=Vdac3 PE=1 SV=1
194	1	SwissProt	LACTB_MOUSE	46	60895	15	2	4	1	0.06	Serine beta-lactamase-like protein LACTB, mitochondrial OS=Mus musculus GN=Lactb PE=1 SV=1
195	1	SwissProt	ADT2_MOUSE	45	33138	3	2	2	1	0.11	ADP/ATP translocase 2 OS=Mus musculus GN=Slc25a5 PE=1 SV=3
196	1	SwissProt	ARPC2_MOUSE	45	34450	3	2	2	1	0.11	Actin-related protein 2/3 complex subunit 2 OS=Mus musculus GN=Arpc2 PE=1 SV=3
197	1	SwissProt	PCBP2_MOUSE	45	38597	5	2	4	1	0.1	Poly(rC)-binding protein 2 OS=Mus musculus GN=Pcbp2 PE=1 SV=1
190	1	SwissProt	FXR1_MOUSE	44	76517	19	3	10	2	0.1	Fragile X mental retardation syndrome-related protein 1 OS=Mus musculus GN=Fxr1 PE=1 SV=2
198	1	SwissProt	SDOS_MOUSE	44	23456	6	1	5	1	0.16	Protein syndesmos OS=Mus musculus GN=Nudt16l1 PE=1 SV=2
200	1	SwissProt	BASP1_MOUSE	43	22074	4	3	2	2	0.38	Brain acid soluble protein 1 OS=Mus musculus GN=Basp1 PE=1 SV=3
199	1	SwissProt	DCTP1_MOUSE	43	18897	1	1	1	1	0.2	dCTP pyrophosphatase 1 OS=Mus musculus GN=Dctpp1 PE=1 SV=1
202	1	SwissProt	RAB10_MOUSE	42	22755	3	1	2	1	0.17	Ras-related protein Rab-10 OS=Mus musculus GN=Rab10 PE=1 SV=1
201	1	SwissProt	RS24_MOUSE	42	15413	8	1	5	1	0.25	40S ribosomal protein S24 OS=Mus musculus GN=Rps24 PE=2 SV=1
205	1	SwissProt	CC174_MOUSE	41	53965	15	1	8	1	0.07	Coiled-coil domain-containing protein 174 OS=Mus musculus GN=Ccdc174 PE=2 SV=1
203	1	SwissProt	GNRHR_MOUSE	41	38115	2	1	2	1	0.1	Gonadotropin-releasing hormone receptor OS=Mus musculus GN=Gnrhr PE=2 SV=1
204	1	SwissProt	HERC6_MOUSE	41	114110	9	2	5	1	0.03	E3 ISG15--protein ligase Herc6 OS=Mus musculus GN=Herc6 PE=2 SV=1
206	1	SwissProt	NOC3L_MOUSE	41	93723	29	1	13	1	0.04	Nucleolar complex protein 3 homolog OS=Mus musculus GN=Noc3l PE=2 SV=2
207	1	SwissProt	RL29_MOUSE	41	17633	11	2	5	1	0.22	60S ribosomal protein L29 OS=Mus musculus GN=Rpl29 PE=2 SV=2
210	1	SwissProt	3BHS1_MOUSE	40	42492	10	2	5	1	0.09	3 beta-hydroxysteroid dehydrogenase/Delta 5-->4-isomerase type 1 OS=Mus musculus GN=Hsd3b1 PE=2 SV=3
209	1	SwissProt	GSDA2_MOUSE	40	50154	7	2	3	1	0.07	Gasdermin-A2 OS=Mus musculus GN=Gsdma2 PE=2 SV=1
208	1	SwissProt	LRC59_MOUSE	40	35312	8	1	6	1	0.11	Leucine-rich repeat-containing protein 59 OS=Mus musculus GN=Lrrc59 PE=1 SV=1
211	1	SwissProt	ADT4_MOUSE	39	35521	9	3	5	2	0.22	ADP/ATP translocase 4 OS=Mus musculus GN=Slc25a31 PE=2 SV=1
212	1	SwissProt	CCD30_MOUSE	39	76857	11	1	6	1	0.05	Coiled-coil domain-containing protein 30 OS=Mus musculus GN=Ccdc30 PE=2 SV=1
213	1	SwissProt	K2C8_MOUSE	39	54531	2	1	2	1	0.07	Keratin, type II cytoskeletal 8 OS=Mus musculus GN=Krt8 PE=1 SV=4
215	1	SwissProt	2A5A_MOUSE	38	56710	7	1	4	1	0.07	Serine/threonine-protein phosphatase 2A 56 kDa regulatory subunit alpha isoform OS=Mus musculus GN=Ppp2r5a PE=2 SV=1
214	1	SwissProt	ASAP2_MOUSE	38	107992	8	1	5	1	0.03	Arf-GAP with SH3 domain, ANK repeat and PH domain-containing protein 2 OS=Mus musculus GN=Asap2 PE=1 SV=3
216	1	SwissProt	CB071_MOUSE	38	140808	14	1	6	1	0.03	Uncharacterized protein C2orf71 homolog OS=Mus musculus PE=2 SV=1
217	1	SwissProt	RAN_MOUSE	38	24579	2	2	1	1	0.16	GTP-binding nuclear protein Ran OS=Mus musculus GN=Ran PE=1 SV=3
218	1	SwissProt	RL7A_MOUSE	38	30129	12	1	6	1	0.13	60S ribosomal protein L7a OS=Mus musculus GN=Rpl7a PE=1 SV=2
220	1	SwissProt	RS30_MOUSE	38	6644	4	2	3	1	0.63	40S ribosomal protein S30 OS=Mus musculus GN=Fau PE=1 SV=1
219	1	SwissProt	SYRM_MOUSE	38	65865	5	1	3	1	0.06	Probable arginine--tRNA ligase, mitochondrial OS=Mus musculus GN=Rars2 PE=1 SV=1
222	1	SwissProt	PTBP2_MOUSE	37	57567	6	2	4	1	0.06	Polypyrimidine tract-binding protein 2 OS=Mus musculus GN=Ptbp2 PE=1 SV=2
221	1	SwissProt	SPTB2_MOUSE	37	274908	40	1	24	1	0.01	Spectrin beta chain, non-erythrocytic 1 OS=Mus musculus GN=Sptbn1 PE=1 SV=2
223	1	SwissProt	VWA3A_MOUSE	37	131621	11	1	6	1	0.03	von Willebrand factor A domain-containing protein 3A OS=Mus musculus GN=Vwa3a PE=2 SV=1
227	1	SwissProt	CCD18_MOUSE	36	170890	31	1	19	1	0.02	Coiled-coil domain-containing protein 18 OS=Mus musculus GN=Ccdc18 PE=2 SV=1
226	1	SwissProt	COPG1_MOUSE	36	98705	8	1	6	1	0.04	Coatomer subunit gamma-1 OS=Mus musculus GN=Copg1 PE=2 SV=1
224	1	SwissProt	ECT2_MOUSE	36	104376	5	1	4	1	0.04	Protein ECT2 OS=Mus musculus GN=Ect2 PE=1 SV=2
225	1	SwissProt	PEPL_MOUSE	36	204508	47	1	23	1	0.02	Periplakin OS=Mus musculus GN=Ppl PE=1 SV=1
228	1	SwissProt	TTYH2_MOUSE	36	60110	4	2	1	1	0.06	Protein tweety homolog 2 OS=Mus musculus GN=Ttyh2 PE=2 SV=1
229	1	SwissProt	ISY1_MOUSE	35	33026	14	1	9	1	0.12	Pre-mRNA-splicing factor ISY1 homolog OS=Mus musculus GN=Isy1 PE=1 SV=2
231	1	SwissProt	RL12_MOUSE	35	17965	7	1	4	1	0.21	60S ribosomal protein L12 OS=Mus musculus GN=Rpl12 PE=1 SV=2
230	1	SwissProt	SKP1_MOUSE	35	18831	3	2	2	1	0.2	S-phase kinase-associated protein 1 OS=Mus musculus GN=Skp1 PE=1 SV=3
232	1	SwissProt	KIF15_MOUSE	34	161104	38	1	16	1	0.02	Kinesin-like protein KIF15 OS=Mus musculus GN=Kif15 PE=1 SV=1
233	1	SwissProt	PERI_MOUSE	34	54349	17	1	8	1	0.07	Peripherin OS=Mus musculus GN=Prph PE=1 SV=2
234	1	SwissProt	DKKL1_MOUSE	33	26680	6	1	3	1	0.14	Dickkopf-like protein 1 OS=Mus musculus GN=Dkkl1 PE=2 SV=2
235	1	SwissProt	TCEA3_MOUSE	33	39566	10	1	7	1	0.1	Transcription elongation factor A protein 3 OS=Mus musculus GN=Tcea3 PE=1 SV=3
238	1	SwissProt	DDX1_MOUSE	32	83474	5	1	3	1	0.04	ATP-dependent RNA helicase DDX1 OS=Mus musculus GN=Ddx1 PE=1 SV=1
237	1	SwissProt	NDUF7_MOUSE	32	48753	3	1	2	1	0.08	NADH dehydrogenase [ubiquinone] complex I, assembly factor 7 OS=Mus musculus GN=Ndufaf7 PE=2 SV=4
236	1	SwissProt	RUNX3_MOUSE	32	43718	5	1	3	1	0.08	Runt-related transcription factor 3 OS=Mus musculus GN=Runx3 PE=2 SV=3
239	1	SwissProt	CA050_MOUSE	31	22020	2	1	1	1	0.17	Uncharacterized protein C1orf50 homolog OS=Mus musculus PE=2 SV=1
241	1	SwissProt	HBB1_MOUSE	31	15944	3	1	2	1	0.24	Hemoglobin subunit beta-1 OS=Mus musculus GN=Hbb-b1 PE=1 SV=2
240	1	SwissProt	PTPRJ_MOUSE	31	137709	4	2	2	1	0.03	Receptor-type tyrosine-protein phosphatase eta OS=Mus musculus GN=Ptprj PE=1 SV=2
245	1	SwissProt	NELFB_MOUSE	29	66222	9	1	6	1	0.06	Negative elongation factor B OS=Mus musculus GN=Nelfb PE=1 SV=2
243	1	SwissProt	ORC3_MOUSE	29	83373	4	1	3	1	0.04	Origin recognition complex subunit 3 OS=Mus musculus GN=Orc3 PE=1 SV=1
242	1	SwissProt	SC23A_MOUSE	29	87019	7	2	5	1	0.04	Protein transport protein Sec23A OS=Mus musculus GN=Sec23a PE=1 SV=2
244	1	SwissProt	YTDC2_MOUSE	29	162359	15	1	8	1	0.02	Probable ATP-dependent RNA helicase YTHDC2 OS=Mus musculus GN=Ythdc2 PE=1 SV=1
247	1	SwissProt	SUGP1_MOUSE	28	72718	11	1	5	1	0.05	SURP and G-patch domain-containing protein 1 OS=Mus musculus GN=Sugp1 PE=1 SV=1
246	1	SwissProt	SYFA_MOUSE	28	57677	3	1	3	1	0.06	Phenylalanine--tRNA ligase alpha subunit OS=Mus musculus GN=Farsa PE=2 SV=1
249	1	SwissProt	PLIN5_MOUSE	27	51069	3	1	2	1	0.07	Perilipin-5 OS=Mus musculus GN=Plin5 PE=1 SV=1
250	1	SwissProt	RGF1C_MOUSE	27	53260	2	2	1	1	0.07	Ras-GEF domain-containing family member 1C OS=Mus musculus GN=Rasgef1c PE=2 SV=1
248	1	SwissProt	UBR4_MOUSE	27	578883	21	2	12	1	0.01	E3 ubiquitin-protein ligase UBR4 OS=Mus musculus GN=Ubr4 PE=1 SV=1
254	1	SwissProt	AAKG2_MOUSE	26	63081	11	1	5	1	0.06	5'-AMP-activated protein kinase subunit gamma-2 OS=Mus musculus GN=Prkag2 PE=1 SV=2
252	1	SwissProt	APEX1_MOUSE	26	35867	6	1	4	1	0.1	DNA-(apurinic or apyrimidinic site) lyase OS=Mus musculus GN=Apex1 PE=1 SV=2
255	1	SwissProt	FANCA_MOUSE	26	163733	18	2	7	1	0.02	Fanconi anemia group A protein homolog OS=Mus musculus GN=Fanca PE=2 SV=2
253	1	SwissProt	G3P_MOUSE	26	36072	4	1	2	1	0.1	Glyceraldehyde-3-phosphate dehydrogenase OS=Mus musculus GN=Gapdh PE=1 SV=2
251	1	SwissProt	TDRD6_MOUSE	26	241241	9	1	8	1	0.02	Tudor domain-containing protein 6 OS=Mus musculus GN=Tdrd6 PE=1 SV=1
256	1	SwissProt	KAP0_MOUSE	25	43443	7	2	5	1	0.09	cAMP-dependent protein kinase type I-alpha regulatory subunit OS=Mus musculus GN=Prkar1a PE=1 SV=3
257	1	SwissProt	COX2_MOUSE	24	26130	1	1	1	1	0.15	Cytochrome c oxidase subunit 2 OS=Mus musculus GN=Mtco2 PE=1 SV=1
258	1	SwissProt	YTHD2_MOUSE	23	62413	4	1	2	1	0.06	YTH domain-containing family protein 2 OS=Mus musculus GN=Ythdf2 PE=2 SV=1
261	1	SwissProt	CNNM2_MOUSE	20	97612	7	1	4	1	0.04	Metal transporter CNNM2 OS=Mus musculus GN=Cnnm2 PE=1 SV=3
259	1	SwissProt	SCO2A_MOUSE	20	56950	2	1	2	1	0.07	Succinyl-CoA:3-ketoacid coenzyme A transferase 2A, mitochondrial OS=Mus musculus GN=Oxct2a PE=2 SV=2
260	1	SwissProt	SEM6C_MOUSE	20	100787	10	1	6	1	0.04	Semaphorin-6C OS=Mus musculus GN=Sema6c PE=2 SV=1
264	1	SwissProt	DREB_MOUSE	19	77981	6	1	5	1	0.05	Drebrin OS=Mus musculus GN=Dbn1 PE=1 SV=4
265	1	SwissProt	ENPL_MOUSE	19	92703	21	1	9	1	0.04	Endoplasmin OS=Mus musculus GN=Hsp90b1 PE=1 SV=2
263	1	SwissProt	NPHN_MOUSE	19	137449	6	1	4	1	0.03	Nephrin OS=Mus musculus GN=Nphs1 PE=1 SV=2
262	1	SwissProt	PA2G4_MOUSE	19	44013	7	1	6	1	0.08	Proliferation-associated protein 2G4 OS=Mus musculus GN=Pa2g4 PE=1 SV=3

## Sheet: Mut
Peptide Mass Hits - mutant
Family	Member	Database	Accession	Score	Mass	Num. of matches	Num. of significant matches	Num. of sequences	Num. of significant sequences	emPAI	Description
1	1	SwissProt	MYH11_MOUSE	10325	227743	667	390	153	103	15.74	Myosin-11 OS=Mus musculus GN=Myh11 PE=1 SV=1
1	2	SwissProt	MYH9_MOUSE	7601	227429	517	288	138	84	6.66	Myosin-9 OS=Mus musculus GN=Myh9 PE=1 SV=4
1	3	SwissProt	MYH10_MOUSE	5962	229824	402	232	132	93	6.27	Myosin-10 OS=Mus musculus GN=Myh10 PE=1 SV=2
2	1	SwissProt	ACTB_MOUSE	1715	42052	108	69	25	17	15.71	Actin, cytoplasmic 1 OS=Mus musculus GN=Actb PE=1 SV=1
3	1	SwissProt	MYO7A_MOUSE	1187	257001	118	60	52	25	0.6	Unconventional myosin-VIIa OS=Mus musculus GN=Myo7a PE=1 SV=2
4	1	SwissProt	MY18A_MOUSE	1099	233637	80	40	46	23	0.43	Unconventional myosin-XVIIIa OS=Mus musculus GN=Myo18a PE=1 SV=2
5	1	SwissProt	MYO6_MOUSE	1088	147686	86	46	38	20	0.85	Unconventional myosin-VI OS=Mus musculus GN=Myo6 PE=1 SV=1
2	2	SwissProt	ACTC_MOUSE	1076	42334	86	53	20	13	7.35	Actin, alpha cardiac muscle 1 OS=Mus musculus GN=Actc1 PE=1 SV=1
1	4	SwissProt	MYH14_MOUSE	991	229359	177	68	53	13	0.35	Myosin-14 OS=Mus musculus GN=Myh14 PE=1 SV=1
6	1	SwissProt	TPM1_MOUSE	934	32718	94	51	34	19	14.27	Tropomyosin alpha-1 chain OS=Mus musculus GN=Tpm1 PE=1 SV=1
7	1	SwissProt	TBB4B_MOUSE	856	50255	33	30	9	8	1.93	Tubulin beta-4B chain OS=Mus musculus GN=Tubb4b PE=1 SV=1
7	2	SwissProt	TBB3_MOUSE	852	50842	31	28	8	7	1.7	Tubulin beta-3 chain OS=Mus musculus GN=Tubb3 PE=1 SV=1
8	1	SwissProt	HSP72_MOUSE	821	69884	44	28	21	12	1.29	Heat shock-related 70 kDa protein 2 OS=Mus musculus GN=Hspa2 PE=1 SV=2
9	1	SwissProt	MYO1D_MOUSE	815	116806	53	27	24	13	0.59	Unconventional myosin-Id OS=Mus musculus GN=Myo1d PE=1 SV=1
10	1	SwissProt	SEPT9_MOUSE	802	65876	67	31	27	14	1.41	Septin-9 OS=Mus musculus GN=Sept9 PE=1 SV=1
6	2	SwissProt	TPM2_MOUSE	769	32931	67	35	25	13	5.31	Tropomyosin beta chain OS=Mus musculus GN=Tpm2 PE=1 SV=1
7	3	SwissProt	TBB5_MOUSE	729	50095	28	25	8	7	1.37	Tubulin beta-5 chain OS=Mus musculus GN=Tubb5 PE=1 SV=1
7	4	SwissProt	TBB2A_MOUSE	655	50274	27	23	9	7	1.2	Tubulin beta-2A chain OS=Mus musculus GN=Tubb2a PE=1 SV=1
11	1	SwissProt	ML12B_MOUSE	629	19824	31	25	6	5	10.9	Myosin regulatory light chain 12B OS=Mus musculus GN=Myl12b PE=1 SV=2
12	1	SwissProt	YBOX2_MOUSE	620	38248	25	16	9	6	1.11	Y-box-binding protein 2 OS=Mus musculus GN=Ybx2 PE=1 SV=1
13	1	SwissProt	MYL6_MOUSE	614	17090	37	29	8	7	25.29	Myosin light polypeptide 6 OS=Mus musculus GN=Myl6 PE=1 SV=3
14	1	SwissProt	MYO5A_MOUSE	602	217055	60	27	32	14	0.29	Unconventional myosin-Va OS=Mus musculus GN=Myo5a PE=1 SV=2
15	1	SwissProt	SEPT2_MOUSE	588	41727	30	21	10	8	1.81	Septin-2 OS=Mus musculus GN=Sept2 PE=1 SV=2
16	1	SwissProt	MYO1C_MOUSE	571	122723	38	19	22	11	0.39	Unconventional myosin-Ic OS=Mus musculus GN=Myo1c PE=1 SV=2
12	2	SwissProt	YBOX3_MOUSE	564	38790	21	15	9	7	1.1	Y-box-binding protein 3 OS=Mus musculus GN=Ybx3 PE=1 SV=2
12	3	SwissProt	YBOX1_MOUSE	558	35709	19	14	8	6	1.02	Nuclease-sensitive element-binding protein 1 OS=Mus musculus GN=Ybx1 PE=1 SV=3
6	3	SwissProt	TPM3_MOUSE	522	33031	67	34	24	12	5.98	Tropomyosin alpha-3 chain OS=Mus musculus GN=Tpm3 PE=2 SV=3
17	1	SwissProt	PLIN4_MOUSE	511	140297	18	14	10	7	0.2	Perilipin-4 OS=Mus musculus GN=Plin4 PE=1 SV=2
8	2	SwissProt	GRP78_MOUSE	484	72492	23	15	13	9	0.57	78 kDa glucose-regulated protein OS=Mus musculus GN=Hspa5 PE=1 SV=3
8	3	SwissProt	HSP7C_MOUSE	421	71055	42	16	17	7	0.58	Heat shock cognate 71 kDa protein OS=Mus musculus GN=Hspa8 PE=1 SV=1
18	1	SwissProt	MYO1B_MOUSE	400	129509	27	11	13	6	0.18	Unconventional myosin-Ib OS=Mus musculus GN=Myo1b PE=2 SV=3
19	1	SwissProt	TBA1A_MOUSE	400	50788	14	10	5	4	0.43	Tubulin alpha-1A chain OS=Mus musculus GN=Tuba1a PE=1 SV=1
20	1	SwissProt	K1C10_MOUSE	398	57906	16	10	9	5	0.45	Keratin, type I cytoskeletal 10 OS=Mus musculus GN=Krt10 PE=1 SV=3
21	1	SwissProt	TX101_MOUSE	397	27835	17	13	6	4	1.15	Testis-expressed sequence 101 protein OS=Mus musculus GN=Tex101 PE=1 SV=1
14	2	SwissProt	MYO5B_MOUSE	384	212092	35	11	20	6	0.11	Unconventional myosin-Vb OS=Mus musculus GN=Myo5b PE=2 SV=2
22	1	SwissProt	ATPA_MOUSE	352	59830	18	9	11	5	0.35	ATP synthase subunit alpha, mitochondrial OS=Mus musculus GN=Atp5a1 PE=1 SV=1
23	1	SwissProt	LRRF2_MOUSE	351	47233	18	7	11	4	0.36	Leucine-rich repeat flightless-interacting protein 2 OS=Mus musculus GN=Lrrfip2 PE=1 SV=1
24	1	SwissProt	PABP1_MOUSE	349	70854	28	16	16	9	0.58	Polyadenylate-binding protein 1 OS=Mus musculus GN=Pabpc1 PE=1 SV=2
19	2	SwissProt	TBA3_MOUSE	345	50612	13	10	5	4	0.43	Tubulin alpha-3 chain OS=Mus musculus GN=Tuba3a PE=1 SV=1
25	1	SwissProt	GELS_MOUSE	344	86287	32	14	16	8	0.4	Gelsolin OS=Mus musculus GN=Gsn PE=1 SV=3
26	1	SwissProt	RL18_MOUSE	343	21688	11	6	6	3	0.63	60S ribosomal protein L18 OS=Mus musculus GN=Rpl18 PE=2 SV=3
27	1	SwissProt	SEP14_MOUSE	342	50236	37	22	14	7	1.05	Septin-14 OS=Mus musculus GN=Sept14 PE=2 SV=3
28	1	SwissProt	VIME_MOUSE	329	53712	29	20	15	11	1.09	Vimentin OS=Mus musculus GN=Vim PE=1 SV=3
29	1	SwissProt	RL24_MOUSE	278	17882	9	6	4	2	0.8	60S ribosomal protein L24 OS=Mus musculus GN=Rpl24 PE=1 SV=2
30	1	SwissProt	MYL4_MOUSE	258	21260	9	5	5	3	0.64	Myosin light chain 4 OS=Mus musculus GN=Myl4 PE=2 SV=3
13	2	SwissProt	MYL6B_MOUSE	258	22849	24	11	10	5	1.53	Myosin light chain 6B OS=Mus musculus GN=Myl6b PE=2 SV=1
31	1	SwissProt	ARF1_MOUSE	253	20741	8	6	4	3	0.66	ADP-ribosylation factor 1 OS=Mus musculus GN=Arf1 PE=1 SV=2
32	1	SwissProt	PPIB_MOUSE	253	23699	16	7	6	4	0.81	Peptidyl-prolyl cis-trans isomerase B OS=Mus musculus GN=Ppib PE=1 SV=2
27	2	SwissProt	SEPT7_MOUSE	252	50860	39	17	15	7	0.76	Septin-7 OS=Mus musculus GN=Sept7 PE=1 SV=1
33	1	SwissProt	DPEP3_MOUSE	246	54783	23	11	10	6	0.48	Dipeptidase 3 OS=Mus musculus GN=Dpep3 PE=1 SV=1
34	1	SwissProt	HS90A_MOUSE	231	85134	19	8	12	5	0.24	Heat shock protein HSP 90-alpha OS=Mus musculus GN=Hsp90aa1 PE=1 SV=4
35	1	SwissProt	HNRPK_MOUSE	210	51230	16	6	6	3	0.23	Heterogeneous nuclear ribonucleoprotein K OS=Mus musculus GN=Hnrnpk PE=1 SV=1
36	1	SwissProt	RL13_MOUSE	209	24348	12	8	6	3	0.79	60S ribosomal protein L13 OS=Mus musculus GN=Rpl13 PE=2 SV=3
37	1	SwissProt	ROA2_MOUSE	199	37437	11	8	6	4	0.47	Heterogeneous nuclear ribonucleoproteins A2/B1 OS=Mus musculus GN=Hnrnpa2b1 PE=1 SV=2
38	1	SwissProt	ILF2_MOUSE	196	43263	5	5	2	2	0.28	Interleukin enhancer-binding factor 2 OS=Mus musculus GN=Ilf2 PE=1 SV=1
39	1	SwissProt	ARP5L_MOUSE	193	17027	4	4	2	2	0.51	Actin-related protein 2/3 complex subunit 5-like protein OS=Mus musculus GN=Arpc5l PE=1 SV=1
40	1	SwissProt	ODPB_MOUSE	190	39254	3	3	1	1	0.2	Pyruvate dehydrogenase E1 component subunit beta, mitochondrial OS=Mus musculus GN=Pdhb PE=1 SV=1
41	1	SwissProt	CPSF6_MOUSE	188	59287	4	2	2	1	0.06	Cleavage and polyadenylation specificity factor subunit 6 OS=Mus musculus GN=Cpsf6 PE=2 SV=1
42	1	SwissProt	PIWL1_MOUSE	184	99424	14	7	9	4	0.16	Piwi-like protein 1 OS=Mus musculus GN=Piwil1 PE=1 SV=1
43	1	SwissProt	ANXA2_MOUSE	183	38937	17	6	10	4	0.44	Annexin A2 OS=Mus musculus GN=Anxa2 PE=1 SV=2
44	1	SwissProt	PAIRB_MOUSE	183	44801	8	6	5	3	0.27	Plasminogen activator inhibitor 1 RNA-binding protein OS=Mus musculus GN=Serbp1 PE=1 SV=2
45	1	SwissProt	RL14_MOUSE	179	23663	10	4	5	2	0.35	60S ribosomal protein L14 OS=Mus musculus GN=Rpl14 PE=1 SV=3
46	1	SwissProt	VDAC2_MOUSE	175	32340	5	4	3	2	0.25	Voltage-dependent anion-selective channel protein 2 OS=Mus musculus GN=Vdac2 PE=1 SV=2
48	1	SwissProt	PLIN1_MOUSE	173	55904	2	2	1	1	0.07	Perilipin-1 OS=Mus musculus GN=Plin1 PE=1 SV=2
50	1	SwissProt	TMOD2_MOUSE	173	39487	9	6	5	3	0.44	Tropomodulin-2 OS=Mus musculus GN=Tmod2 PE=1 SV=2
47	1	SwissProt	TPM4_MOUSE	173	28564	13	4	9	2	0.28	Tropomyosin alpha-4 chain OS=Mus musculus GN=Tpm4 PE=2 SV=3
49	1	SwissProt	ZO1_MOUSE	173	195022	16	6	8	3	0.06	Tight junction protein ZO-1 OS=Mus musculus GN=Tjp1 PE=1 SV=2
51	1	SwissProt	RLA0_MOUSE	172	34366	6	2	3	1	0.11	60S acidic ribosomal protein P0 OS=Mus musculus GN=Rplp0 PE=1 SV=3
52	1	SwissProt	HNRPU_MOUSE	170	88661	16	5	9	3	0.13	Heterogeneous nuclear ribonucleoprotein U OS=Mus musculus GN=Hnrnpu PE=1 SV=1
53	1	SwissProt	MAP4_MOUSE	170	117927	17	6	10	3	0.1	Microtubule-associated protein 4 OS=Mus musculus GN=Map4 PE=1 SV=3
54	1	SwissProt	DDX5_MOUSE	169	69760	14	6	8	3	0.17	Probable ATP-dependent RNA helicase DDX5 OS=Mus musculus GN=Ddx5 PE=1 SV=2
55	1	SwissProt	SGOL2_MOUSE	166	131850	25	4	13	2	0.06	Shugoshin-like 2 OS=Mus musculus GN=Sgol2 PE=1 SV=1
56	1	SwissProt	H13_MOUSE	165	22086	22	8	8	3	0.89	Histone H1.3 OS=Mus musculus GN=Hist1h1d PE=1 SV=2
57	1	SwissProt	COR1C_MOUSE	164	53771	16	8	10	5	0.4	Coronin-1C OS=Mus musculus GN=Coro1c PE=1 SV=2
58	1	SwissProt	1433T_MOUSE	162	28046	6	4	2	2	0.29	14-3-3 protein theta OS=Mus musculus GN=Ywhaq PE=1 SV=1
59	1	SwissProt	MPRIP_MOUSE	160	117192	9	4	7	2	0.06	Myosin phosphatase Rho-interacting protein OS=Mus musculus GN=Mprip PE=1 SV=2
60	1	SwissProt	HMCS2_MOUSE	159	57300	5	4	3	2	0.13	Hydroxymethylglutaryl-CoA synthase, mitochondrial OS=Mus musculus GN=Hmgcs2 PE=1 SV=2
61	1	SwissProt	NUCL_MOUSE	156	76734	19	6	12	3	0.15	Nucleolin OS=Mus musculus GN=Ncl PE=1 SV=2
56	2	SwissProt	H14_MOUSE	153	21964	11	8	5	3	0.9	Histone H1.4 OS=Mus musculus GN=Hist1h1e PE=1 SV=2
62	1	SwissProt	ANXA6_MOUSE	152	76294	11	5	5	3	0.15	Annexin A6 OS=Mus musculus GN=Anxa6 PE=1 SV=3
63	1	SwissProt	CP17A_MOUSE	152	58000	10	5	5	2	0.21	Steroid 17-alpha-hydroxylase/17,20 lyase OS=Mus musculus GN=Cyp17a1 PE=2 SV=1
64	1	SwissProt	H4_MOUSE	152	11360	10	7	5	3	2.34	Histone H4 OS=Mus musculus GN=Hist1h4a PE=1 SV=2
65	1	SwissProt	RS14_MOUSE	151	16434	7	4	5	2	0.53	40S ribosomal protein S14 OS=Mus musculus GN=Rps14 PE=2 SV=3
66	1	SwissProt	ALBU_MOUSE	150	70700	7	4	4	2	0.11	Serum albumin OS=Mus musculus GN=Alb PE=1 SV=3
67	1	SwissProt	AT2A2_MOUSE	148	116437	9	4	5	2	0.06	Sarcoplasmic/endoplasmic reticulum calcium ATPase 2 OS=Mus musculus GN=Atp2a2 PE=1 SV=2
68	1	SwissProt	RL19_MOUSE	145	23565	12	3	8	2	0.35	60S ribosomal protein L19 OS=Mus musculus GN=Rpl19 PE=1 SV=1
69	1	SwissProt	CHTOP_MOUSE	144	26568	8	4	4	1	0.31	Chromatin target of PRMT1 protein OS=Mus musculus GN=Chtop PE=1 SV=2
70	1	SwissProt	TCPA_MOUSE	141	60867	15	4	6	2	0.13	T-complex protein 1 subunit alpha OS=Mus musculus GN=Tcp1 PE=1 SV=3
56	3	SwissProt	H11_MOUSE	138	21772	12	6	7	3	0.63	Histone H1.1 OS=Mus musculus GN=Hist1h1a PE=1 SV=2
71	1	SwissProt	HNRPM_MOUSE	137	77940	20	3	12	2	0.1	Heterogeneous nuclear ribonucleoprotein M OS=Mus musculus GN=Hnrnpm PE=1 SV=3
72	1	SwissProt	PRDX1_MOUSE	137	22390	4	4	2	2	0.37	Peroxiredoxin-1 OS=Mus musculus GN=Prdx1 PE=1 SV=1
73	1	SwissProt	SPTB2_MOUSE	137	274908	29	2	18	1	0.01	Spectrin beta chain, non-erythrocytic 1 OS=Mus musculus GN=Sptbn1 PE=1 SV=2
74	1	SwissProt	K2C5_MOUSE	135	61957	12	4	8	2	0.12	Keratin, type II cytoskeletal 5 OS=Mus musculus GN=Krt5 PE=1 SV=1
75	1	SwissProt	FBX30_MOUSE	131	84573	4	2	2	1	0.04	F-box only protein 30 OS=Mus musculus GN=Fbxo30 PE=1 SV=2
76	1	SwissProt	EF1A1_MOUSE	127	50424	20	6	11	4	0.33	Elongation factor 1-alpha 1 OS=Mus musculus GN=Eef1a1 PE=1 SV=3
54	2	SwissProt	DDX17_MOUSE	126	72981	15	5	9	3	0.16	Probable ATP-dependent RNA helicase DDX17 OS=Mus musculus GN=Ddx17 PE=1 SV=1
77	1	SwissProt	ATPB_MOUSE	124	56265	10	2	3	1	0.07	ATP synthase subunit beta, mitochondrial OS=Mus musculus GN=Atp5b PE=1 SV=2
27	3	SwissProt	SEPT8_MOUSE	123	50123	9	7	3	2	0.24	Septin-8 OS=Mus musculus GN=Sept8 PE=1 SV=4
78	1	SwissProt	PHB2_MOUSE	122	33276	19	4	9	3	0.38	Prohibitin-2 OS=Mus musculus GN=Phb2 PE=1 SV=1
79	1	SwissProt	CPSF5_MOUSE	121	26281	6	4	3	2	0.31	Cleavage and polyadenylation specificity factor subunit 5 OS=Mus musculus GN=Nudt21 PE=1 SV=1
81	1	SwissProt	RAI14_MOUSE	121	109470	12	2	7	1	0.03	Ankycorbin OS=Mus musculus GN=Rai14 PE=1 SV=1
80	1	SwissProt	VDAC3_MOUSE	121	31076	3	2	2	1	0.12	Voltage-dependent anion-selective channel protein 3 OS=Mus musculus GN=Vdac3 PE=1 SV=1
82	1	SwissProt	RS16_MOUSE	119	16549	3	3	2	2	0.52	40S ribosomal protein S16 OS=Mus musculus GN=Rps16 PE=2 SV=4
83	1	SwissProt	RS8_MOUSE	116	24475	4	4	2	2	0.34	40S ribosomal protein S8 OS=Mus musculus GN=Rps8 PE=1 SV=2
84	1	SwissProt	ARP2_MOUSE	115	45017	13	4	8	2	0.17	Actin-related protein 2 OS=Mus musculus GN=Actr2 PE=1 SV=1
86	1	SwissProt	ARC1B_MOUSE	113	41836	4	2	3	1	0.09	Actin-related protein 2/3 complex subunit 1B OS=Mus musculus GN=Arpc1b PE=2 SV=4
85	1	SwissProt	KPYM_MOUSE	113	58378	4	2	2	1	0.06	Pyruvate kinase PKM OS=Mus musculus GN=Pkm PE=1 SV=4
74	2	SwissProt	K2C79_MOUSE	112	57802	14	4	7	2	0.13	Keratin, type II cytoskeletal 79 OS=Mus musculus GN=Krt79 PE=2 SV=2
87	1	SwissProt	CING_MOUSE	111	136593	38	4	18	2	0.05	Cingulin OS=Mus musculus GN=Cgn PE=1 SV=1
89	1	SwissProt	RL4_MOUSE	109	47409	30	4	14	2	0.16	60S ribosomal protein L4 OS=Mus musculus GN=Rpl4 PE=1 SV=3
88	1	SwissProt	RS28_MOUSE	109	7893	3	2	2	1	0.52	40S ribosomal protein S28 OS=Mus musculus GN=Rps28 PE=3 SV=1
90	1	SwissProt	ROAA_MOUSE	108	30926	6	4	4	2	0.26	Heterogeneous nuclear ribonucleoprotein A/B OS=Mus musculus GN=Hnrnpab PE=1 SV=1
91	1	SwissProt	ARPC5_MOUSE	106	16335	3	3	2	2	0.53	Actin-related protein 2/3 complex subunit 5 OS=Mus musculus GN=Arpc5 PE=2 SV=3
56	4	SwissProt	H1T_MOUSE	106	21527	15	8	7	3	0.92	Histone H1t OS=Mus musculus GN=Hist1h1t PE=1 SV=4
27	4	SwissProt	SEPT6_MOUSE	105	50044	4	3	3	2	0.15	Septin-6 OS=Mus musculus GN=Sept6 PE=1 SV=4
93	1	SwissProt	CAZA1_MOUSE	104	33090	2	2	1	1	0.11	F-actin-capping protein subunit alpha-1 OS=Mus musculus GN=Capza1 PE=1 SV=4
74	3	SwissProt	K2C1_MOUSE	104	66079	8	3	7	2	0.12	Keratin, type II cytoskeletal 1 OS=Mus musculus GN=Krt1 PE=1 SV=4
74	4	SwissProt	K2C8_MOUSE	104	54531	6	4	4	2	0.14	Keratin, type II cytoskeletal 8 OS=Mus musculus GN=Krt8 PE=1 SV=4
92	1	SwissProt	ROA1_MOUSE	104	34289	5	2	3	1	0.11	Heterogeneous nuclear ribonucleoprotein A1 OS=Mus musculus GN=Hnrnpa1 PE=1 SV=2
94	1	SwissProt	DX39B_MOUSE	102	49460	6	2	4	1	0.08	Spliceosome RNA helicase Ddx39b OS=Mus musculus GN=Ddx39b PE=1 SV=1
95	1	SwissProt	RL23_MOUSE	102	14970	5	2	3	1	0.26	60S ribosomal protein L23 OS=Mus musculus GN=Rpl23 PE=1 SV=1
96	1	SwissProt	CALM_MOUSE	100	16827	6	3	3	2	0.51	Calmodulin OS=Mus musculus GN=Calm1 PE=1 SV=2
97	1	SwissProt	CN166_MOUSE	100	28249	4	1	3	1	0.13	UPF0568 protein C14orf166 homolog OS=Mus musculus PE=2 SV=1
98	1	SwissProt	H2B1P_MOUSE	99	13984	14	3	8	2	0.64	Histone H2B type 1-P OS=Mus musculus GN=Hist1h2bp PE=1 SV=3
99	1	SwissProt	SFPQ_MOUSE	99	75508	21	5	10	3	0.15	Splicing factor, proline- and glutamine-rich OS=Mus musculus GN=Sfpq PE=1 SV=1
100	1	SwissProt	RL7A_MOUSE	95	30129	13	3	7	2	0.27	60S ribosomal protein L7a OS=Mus musculus GN=Rpl7a PE=1 SV=2
103	1	SwissProt	CIRBP_MOUSE	93	18596	4	2	2	1	0.21	Cold-inducible RNA-binding protein OS=Mus musculus GN=Cirbp PE=1 SV=1
102	1	SwissProt	H2AX_MOUSE	93	15133	14	4	8	2	0.58	Histone H2AX OS=Mus musculus GN=H2afx PE=1 SV=2
101	1	SwissProt	SAHH_MOUSE	93	48170	2	2	1	1	0.08	Adenosylhomocysteinase OS=Mus musculus GN=Ahcy PE=1 SV=3
105	1	SwissProt	BASP1_MOUSE	92	22074	7	3	5	2	0.38	Brain acid soluble protein 1 OS=Mus musculus GN=Basp1 PE=1 SV=3
106	1	SwissProt	PABP2_MOUSE	92	32391	2	2	1	1	0.12	Polyadenylate-binding protein 2 OS=Mus musculus GN=Pabpn1 PE=2 SV=3
104	1	SwissProt	SRSF1_MOUSE	92	27842	11	2	3	1	0.14	Serine/arginine-rich splicing factor 1 OS=Mus musculus GN=Srsf1 PE=1 SV=3
108	1	SwissProt	ARPC3_MOUSE	91	20739	4	4	1	1	0.4	Actin-related protein 2/3 complex subunit 3 OS=Mus musculus GN=Arpc3 PE=1 SV=3
107	1	SwissProt	RS27A_MOUSE	91	18282	6	2	4	1	0.21	Ubiquitin-40S ribosomal protein S27a OS=Mus musculus GN=Rps27a PE=1 SV=2
110	1	SwissProt	C1QA_MOUSE	90	26186	1	1	1	1	0.15	Complement C1q subcomponent subunit A OS=Mus musculus GN=C1qa PE=1 SV=2
109	1	SwissProt	GTR3_MOUSE	90	53957	4	2	2	1	0.07	Solute carrier family 2, facilitated glucose transporter member 3 OS=Mus musculus GN=Slc2a3 PE=1 SV=1
111	1	SwissProt	DCTP1_MOUSE	88	18897	4	3	2	1	0.45	dCTP pyrophosphatase 1 OS=Mus musculus GN=Dctpp1 PE=1 SV=1
112	1	SwissProt	LARP7_MOUSE	87	65218	12	1	6	1	0.06	La-related protein 7 OS=Mus musculus GN=Larp7 PE=1 SV=2
115	1	SwissProt	NCBP1_MOUSE	86	92951	5	2	3	1	0.04	Nuclear cap-binding protein subunit 1 OS=Mus musculus GN=Ncbp1 PE=1 SV=2
113	1	SwissProt	RENT1_MOUSE	86	125200	7	5	5	3	0.09	Regulator of nonsense transcripts 1 OS=Mus musculus GN=Upf1 PE=1 SV=2
114	1	SwissProt	RS9_MOUSE	86	22635	3	2	2	1	0.17	40S ribosomal protein S9 OS=Mus musculus GN=Rps9 PE=1 SV=3
116	1	SwissProt	K22E_MOUSE	84	71336	4	2	3	1	0.05	Keratin, type II cytoskeletal 2 epidermal OS=Mus musculus GN=Krt2 PE=1 SV=1
120	1	SwissProt	ARPC4_MOUSE	83	19768	7	3	4	2	0.43	Actin-related protein 2/3 complex subunit 4 OS=Mus musculus GN=Arpc4 PE=1 SV=3
117	1	SwissProt	RL12_MOUSE	83	17965	6	3	4	2	0.48	60S ribosomal protein L12 OS=Mus musculus GN=Rpl12 PE=1 SV=2
119	1	SwissProt	RL6_MOUSE	83	33546	8	2	6	1	0.11	60S ribosomal protein L6 OS=Mus musculus GN=Rpl6 PE=1 SV=3
118	1	SwissProt	RMXL1_MOUSE	83	42136	11	2	7	1	0.09	RNA binding motif protein, X-linked-like-1 OS=Mus musculus GN=Rbmxl1 PE=2 SV=1
121	1	SwissProt	IF4A1_MOUSE	81	46353	7	2	4	1	0.08	Eukaryotic initiation factor 4A-I OS=Mus musculus GN=Eif4a1 PE=1 SV=1
122	1	SwissProt	SET_MOUSE	81	33358	5	3	4	2	0.24	Protein SET OS=Mus musculus GN=Set PE=1 SV=1
124	1	SwissProt	G3P_MOUSE	80	36072	5	3	4	2	0.22	Glyceraldehyde-3-phosphate dehydrogenase OS=Mus musculus GN=Gapdh PE=1 SV=2
123	1	SwissProt	RL22_MOUSE	80	14807	7	3	4	2	0.6	60S ribosomal protein L22 OS=Mus musculus GN=Rpl22 PE=1 SV=2
126	1	SwissProt	ODP2_MOUSE	79	68469	12	2	6	1	0.05	Dihydrolipoyllysine-residue acetyltransferase component of pyruvate dehydrogenase complex, mitochondrial OS=Mus musculus GN=Dlat PE=1 SV=2
125	1	SwissProt	SRSF7_MOUSE	79	31027	17	2	9	1	0.12	Serine/arginine-rich splicing factor 7 OS=Mus musculus GN=Srsf7 PE=1 SV=1
127	1	SwissProt	RL7_MOUSE	78	31457	12	4	8	3	0.41	60S ribosomal protein L7 OS=Mus musculus GN=Rpl7 PE=1 SV=2
128	1	SwissProt	RL27A_MOUSE	77	16709	9	2	5	1	0.23	60S ribosomal protein L27a OS=Mus musculus GN=Rpl27a PE=2 SV=5
130	1	SwissProt	DHX9_MOUSE	76	150692	9	1	6	1	0.02	ATP-dependent RNA helicase A OS=Mus musculus GN=Dhx9 PE=1 SV=2
129	1	SwissProt	IGHM_MOUSE	76	50625	1	1	1	1	0.07	Ig mu chain C region OS=Mus musculus GN=Ighm PE=1 SV=2
131	1	SwissProt	ALDR_MOUSE	75	36052	2	2	1	1	0.1	Aldose reductase OS=Mus musculus GN=Akr1b1 PE=1 SV=3
132	1	SwissProt	RLA2_MOUSE	74	11644	1	1	1	1	0.34	60S acidic ribosomal protein P2 OS=Mus musculus GN=Rplp2 PE=1 SV=3
133	1	SwissProt	RS6_MOUSE	73	28834	12	2	6	1	0.13	40S ribosomal protein S6 OS=Mus musculus GN=Rps6 PE=1 SV=1
134	1	SwissProt	CP11A_MOUSE	72	60447	1	1	1	1	0.06	Cholesterol side-chain cleavage enzyme, mitochondrial OS=Mus musculus GN=Cyp11a1 PE=2 SV=1
135	1	SwissProt	FLII_MOUSE	72	146137	9	2	5	1	0.03	Protein flightless-1 homolog OS=Mus musculus GN=Flii PE=1 SV=1
137	1	SwissProt	RS25_MOUSE	72	13791	2	2	1	1	0.29	40S ribosomal protein S25 OS=Mus musculus GN=Rps25 PE=1 SV=1
136	1	SwissProt	U2AF2_MOUSE	72	53825	2	2	1	1	0.07	Splicing factor U2AF 65 kDa subunit OS=Mus musculus GN=U2af2 PE=1 SV=3
138	1	SwissProt	TMOD3_MOUSE	71	39592	10	4	4	2	0.2	Tropomodulin-3 OS=Mus musculus GN=Tmod3 PE=2 SV=1
140	1	SwissProt	ERLN2_MOUSE	69	38077	5	1	3	1	0.1	Erlin-2 OS=Mus musculus GN=Erlin2 PE=1 SV=1
139	1	SwissProt	LYPD4_MOUSE	69	27834	2	2	1	1	0.14	Ly6/PLAUR domain-containing protein 4 OS=Mus musculus GN=Lypd4 PE=2 SV=1
141	1	SwissProt	PHB_MOUSE	68	29859	8	2	4	1	0.13	Prohibitin OS=Mus musculus GN=Phb PE=1 SV=1
142	1	SwissProt	PSPC1_MOUSE	67	58835	11	2	7	1	0.06	Paraspeckle component 1 OS=Mus musculus GN=Pspc1 PE=1 SV=1
143	1	SwissProt	CX6B2_MOUSE	66	10742	7	5	1	1	0.37	Cytochrome c oxidase subunit 6B2 OS=Mus musculus GN=Cox6b2 PE=2 SV=1
144	1	SwissProt	VAPA_MOUSE	66	28065	3	1	2	1	0.13	Vesicle-associated membrane protein-associated protein A OS=Mus musculus GN=Vapa PE=1 SV=2
145	1	SwissProt	ANXA3_MOUSE	65	36533	14	2	5	1	0.1	Annexin A3 OS=Mus musculus GN=Anxa3 PE=1 SV=4
146	1	SwissProt	LA_MOUSE	65	47898	18	2	9	1	0.08	Lupus La protein homolog OS=Mus musculus GN=Ssb PE=1 SV=1
147	1	SwissProt	RL35_MOUSE	64	14544	7	3	4	2	0.61	60S ribosomal protein L35 OS=Mus musculus GN=Rpl35 PE=2 SV=1
148	1	SwissProt	GRP75_MOUSE	63	73701	8	1	6	1	0.05	Stress-70 protein, mitochondrial OS=Mus musculus GN=Hspa9 PE=1 SV=3
150	1	SwissProt	PCBP2_MOUSE	62	38597	2	2	1	1	0.1	Poly(rC)-binding protein 2 OS=Mus musculus GN=Pcbp2 PE=1 SV=1
149	1	SwissProt	RS4X_MOUSE	62	29807	6	2	4	1	0.13	40S ribosomal protein S4, X isoform OS=Mus musculus GN=Rps4x PE=2 SV=2
151	1	SwissProt	HNRPD_MOUSE	61	38501	6	3	4	2	0.2	Heterogeneous nuclear ribonucleoprotein D0 OS=Mus musculus GN=Hnrnpd PE=1 SV=2
152	1	SwissProt	THIL_MOUSE	60	45129	4	2	2	1	0.08	Acetyl-CoA acetyltransferase, mitochondrial OS=Mus musculus GN=Acat1 PE=1 SV=1
153	1	SwissProt	ADT1_MOUSE	59	33111	5	2	3	1	0.11	ADP/ATP translocase 1 OS=Mus musculus GN=Slc25a4 PE=1 SV=4
155	1	SwissProt	RL26_MOUSE	55	17248	8	2	5	1	0.23	60S ribosomal protein L26 OS=Mus musculus GN=Rpl26 PE=1 SV=1
154	1	SwissProt	UBP2L_MOUSE	55	116842	5	2	4	2	0.06	Ubiquitin-associated protein 2-like OS=Mus musculus GN=Ubap2l PE=1 SV=1
156	1	SwissProt	H31_MOUSE	54	15509	6	2	4	1	0.26	Histone H3.1 OS=Mus musculus GN=Hist1h3a PE=1 SV=2
157	1	SwissProt	CPNE7_MOUSE	53	62707	5	2	3	1	0.06	Copine-7 OS=Mus musculus GN=Cpne7 PE=2 SV=1
158	1	SwissProt	TM1L2_MOUSE	52	55970	5	2	4	1	0.07	TOM1-like protein 2 OS=Mus musculus GN=Tom1l2 PE=2 SV=1
160	1	SwissProt	FXR1_MOUSE	51	76517	12	1	7	1	0.05	Fragile X mental retardation syndrome-related protein 1 OS=Mus musculus GN=Fxr1 PE=1 SV=2
159	1	SwissProt	GKAP1_MOUSE	51	41909	15	1	8	1	0.09	G kinase-anchoring protein 1 OS=Mus musculus GN=Gkap1 PE=1 SV=1
161	1	SwissProt	F213A_MOUSE	50	24493	3	2	2	1	0.16	Redox-regulatory protein FAM213A OS=Mus musculus GN=Fam213a PE=1 SV=2
163	1	SwissProt	FUS_MOUSE	50	52870	2	2	1	1	0.07	RNA-binding protein FUS OS=Mus musculus GN=Fus PE=2 SV=1
164	1	SwissProt	RADI_MOUSE	50	68614	16	1	12	1	0.05	Radixin OS=Mus musculus GN=Rdx PE=1 SV=3
162	1	SwissProt	RL31_MOUSE	50	14454	6	2	3	1	0.27	60S ribosomal protein L31 OS=Mus musculus GN=Rpl31 PE=1 SV=1
165	1	SwissProt	FHAD1_MOUSE	49	164538	37	2	22	1	0.02	Forkhead-associated domain-containing protein 1 OS=Mus musculus GN=Fhad1 PE=2 SV=1
166	1	SwissProt	SSH2_MOUSE	47	160069	10	2	8	1	0.02	Protein phosphatase Slingshot homolog 2 OS=Mus musculus GN=Ssh2 PE=1 SV=2
170	1	SwissProt	ADT2_MOUSE	44	33138	4	2	2	1	0.11	ADP/ATP translocase 2 OS=Mus musculus GN=Slc25a5 PE=1 SV=3
168	1	SwissProt	HSP74_MOUSE	44	94872	8	1	4	1	0.04	Heat shock 70 kDa protein 4 OS=Mus musculus GN=Hspa4 PE=1 SV=1
171	1	SwissProt	PEPL_MOUSE	44	204508	43	1	23	1	0.02	Periplakin OS=Mus musculus GN=Ppl PE=1 SV=1
169	1	SwissProt	RS26_MOUSE	44	13292	5	2	2	1	0.3	40S ribosomal protein S26 OS=Mus musculus GN=Rps26 PE=3 SV=3
167	1	SwissProt	SNUT1_MOUSE	44	91001	12	1	8	1	0.04	U4/U6.U5 tri-snRNP-associated protein 1 OS=Mus musculus GN=Sart1 PE=2 SV=1
172	1	SwissProt	CC174_MOUSE	43	53965	11	2	7	1	0.07	Coiled-coil domain-containing protein 174 OS=Mus musculus GN=Ccdc174 PE=2 SV=1
173	1	SwissProt	CCD30_MOUSE	42	76857	17	1	9	1	0.05	Coiled-coil domain-containing protein 30 OS=Mus musculus GN=Ccdc30 PE=2 SV=1
174	1	SwissProt	FXRD1_MOUSE	42	54486	3	1	2	1	0.07	FAD-dependent oxidoreductase domain-containing protein 1 OS=Mus musculus GN=Foxred1 PE=2 SV=1
175	1	SwissProt	TEX9_MOUSE	42	44438	18	2	11	1	0.08	Testis-expressed sequence 9 protein OS=Mus musculus GN=Tex9 PE=2 SV=1
176	1	SwissProt	2A5A_MOUSE	41	56710	9	2	5	1	0.07	Serine/threonine-protein phosphatase 2A 56 kDa regulatory subunit alpha isoform OS=Mus musculus GN=Ppp2r5a PE=2 SV=1
177	1	SwissProt	HOOK2_MOUSE	41	83885	25	2	13	1	0.05	Protein Hook homolog 2 OS=Mus musculus GN=Hook2 PE=1 SV=3
179	1	SwissProt	ARP3_MOUSE	40	47783	7	2	3	1	0.08	Actin-related protein 3 OS=Mus musculus GN=Actr3 PE=1 SV=3
178	1	SwissProt	LDHA_MOUSE	40	36817	4	2	3	1	0.1	L-lactate dehydrogenase A chain OS=Mus musculus GN=Ldha PE=1 SV=3
180	1	SwissProt	SYEP_MOUSE	40	171739	12	1	7	1	0.02	Bifunctional glutamate/proline--tRNA ligase OS=Mus musculus GN=Eprs PE=1 SV=4
181	1	SwissProt	G3BP2_MOUSE	39	54112	6	2	4	1	0.07	Ras GTPase-activating protein-binding protein 2 OS=Mus musculus GN=G3bp2 PE=1 SV=2
182	1	SwissProt	RSSA_MOUSE	39	32931	1	1	1	1	0.11	40S ribosomal protein SA OS=Mus musculus GN=Rpsa PE=1 SV=4
186	1	SwissProt	CCD18_MOUSE	38	170890	30	1	21	1	0.02	Coiled-coil domain-containing protein 18 OS=Mus musculus GN=Ccdc18 PE=2 SV=1
185	1	SwissProt	IBP1_MOUSE	38	30577	3	1	2	1	0.13	Insulin-like growth factor-binding protein 1 OS=Mus musculus GN=Igfbp1 PE=2 SV=2
183	1	SwissProt	SMD3_MOUSE	38	14021	4	1	3	1	0.28	Small nuclear ribonucleoprotein Sm D3 OS=Mus musculus GN=Snrpd3 PE=1 SV=1
184	1	SwissProt	TMA7_MOUSE	38	7062	5	2	2	1	0.59	Translation machinery-associated protein 7 OS=Mus musculus GN=Tma7 PE=3 SV=1
187	1	SwissProt	KIF27_MOUSE	37	159827	27	1	18	1	0.02	Kinesin-like protein KIF27 OS=Mus musculus GN=Kif27 PE=1 SV=1
188	1	SwissProt	PHX2B_MOUSE	37	31886	10	1	6	1	0.12	Paired mesoderm homeobox protein 2B OS=Mus musculus GN=Phox2b PE=1 SV=1
190	1	SwissProt	PSIP1_MOUSE	36	59774	22	2	8	1	0.06	PC4 and SFRS1-interacting protein OS=Mus musculus GN=Psip1 PE=1 SV=1
189	1	SwissProt	VWA3A_MOUSE	36	131621	11	1	6	1	0.03	von Willebrand factor A domain-containing protein 3A OS=Mus musculus GN=Vwa3a PE=2 SV=1
191	1	SwissProt	ZP3R_MOUSE	36	66789	6	1	3	1	0.06	Zona pellucida sperm-binding protein 3 receptor OS=Mus musculus GN=Zp3r PE=1 SV=1
192	1	SwissProt	INO1_MOUSE	35	61520	3	1	2	1	0.06	Inositol-3-phosphate synthase 1 OS=Mus musculus GN=Isyna1 PE=2 SV=1
194	1	SwissProt	SLAI2_MOUSE	35	62568	10	1	3	1	0.06	SLAIN motif-containing protein 2 OS=Mus musculus GN=Slain2 PE=1 SV=2
193	1	SwissProt	SYCP1_MOUSE	35	116490	32	1	18	1	0.03	Synaptonemal complex protein 1 OS=Mus musculus GN=Sycp1 PE=1 SV=2
195	1	SwissProt	YTHD2_MOUSE	35	62413	9	4	3	2	0.19	YTH domain-containing family protein 2 OS=Mus musculus GN=Ythdf2 PE=2 SV=1
200	1	SwissProt	3BHS1_MOUSE	34	42492	7	2	4	1	0.09	3 beta-hydroxysteroid dehydrogenase/Delta 5-->4-isomerase type 1 OS=Mus musculus GN=Hsd3b1 PE=2 SV=3
198	1	SwissProt	CAPZB_MOUSE	34	31611	4	1	3	1	0.12	F-actin-capping protein subunit beta OS=Mus musculus GN=Capzb PE=1 SV=3
196	1	SwissProt	ENPL_MOUSE	34	92703	13	1	8	1	0.04	Endoplasmin OS=Mus musculus GN=Hsp90b1 PE=1 SV=2
199	1	SwissProt	LDHC_MOUSE	34	36231	2	2	1	1	0.1	L-lactate dehydrogenase C chain OS=Mus musculus GN=Ldhc PE=1 SV=2
201	1	SwissProt	LRC59_MOUSE	34	35312	16	2	10	1	0.11	Leucine-rich repeat-containing protein 59 OS=Mus musculus GN=Lrrc59 PE=1 SV=1
197	1	SwissProt	NDUF7_MOUSE	34	48753	5	1	3	1	0.08	NADH dehydrogenase [ubiquinone] complex I, assembly factor 7 OS=Mus musculus GN=Ndufaf7 PE=2 SV=4
203	1	SwissProt	ARPC2_MOUSE	32	34450	2	1	1	1	0.11	Actin-related protein 2/3 complex subunit 2 OS=Mus musculus GN=Arpc2 PE=1 SV=3
202	1	SwissProt	HNRL1_MOUSE	32	96513	3	1	2	1	0.04	Heterogeneous nuclear ribonucleoprotein U-like protein 1 OS=Mus musculus GN=Hnrnpul1 PE=1 SV=1
204	1	SwissProt	RL23A_MOUSE	32	17684	2	2	1	1	0.22	60S ribosomal protein L23a OS=Mus musculus GN=Rpl23a PE=1 SV=1
205	1	SwissProt	ADT4_MOUSE	31	35521	3	1	2	1	0.11	ADP/ATP translocase 4 OS=Mus musculus GN=Slc25a31 PE=2 SV=1
206	1	SwissProt	RS30_MOUSE	31	6644	4	1	2	1	0.63	40S ribosomal protein S30 OS=Mus musculus GN=Fau PE=1 SV=1
209	1	SwissProt	BAIP2_MOUSE	29	59428	3	1	3	1	0.06	Brain-specific angiogenesis inhibitor 1-associated protein 2 OS=Mus musculus GN=Baiap2 PE=1 SV=2
208	1	SwissProt	HERC6_MOUSE	29	114110	6	1	4	1	0.03	E3 ISG15--protein ligase Herc6 OS=Mus musculus GN=Herc6 PE=2 SV=1
207	1	SwissProt	PLIN5_MOUSE	29	51069	2	1	1	1	0.07	Perilipin-5 OS=Mus musculus GN=Plin5 PE=1 SV=1
210	1	SwissProt	RUXE_MOUSE	28	10854	1	1	1	1	0.37	Small nuclear ribonucleoprotein E OS=Mus musculus GN=Snrpe PE=3 SV=1
211	1	SwissProt	RGN_MOUSE	27	33899	8	1	4	1	0.11	Regucalcin OS=Mus musculus GN=Rgn PE=1 SV=1
212	1	SwissProt	CTF8A_MOUSE	25	52325	1	1	1	1	0.07	Chromosome transmission fidelity protein 8 homolog isoform 2 OS=Mus musculus GN=Chtf8 PE=2 SV=1
213	1	SwissProt	RUVB2_MOUSE	25	51252	6	1	2	1	0.07	RuvB-like 2 OS=Mus musculus GN=Ruvbl2 PE=2 SV=3
