# Supplementary material for: Two RNA binding proteins, ADAD2 and RNF17, interact to form a heterogeneous population of novel meiotic germ cell granules with developmentally dependent organelle association
Source: PLoS Genet. 2023 Jul 10;19(7):e1010519. doi: 10.1371/journal.pgen.1010519 (PMC10359003; doi:10.1371/journal.pgen.1010519)
Supplement: S2 Table — Antibodies used in this manuscript for immunofluorescence, their species, supplier, and product number, and the dilution used. (XLSX) [file pgen.1010519.s012.xlsx]

## Sheet: Sheet1
Antibody	Species	Source	Cat number	Immunofluorescence concentration
Alexafluor 488 Goat-anti Mouse	Goat	Invitrogen	A11001	1:1000
Alexafluor 488 Goat-anti Rabbit	Goat	Invitrogen	A11008	1:1000
Alexafluor 594 Goat-anti Mouse	Goat	Invitrogen	A11005	1:1000
Alexafluor 594 Goat-anti Rabbit	Goat	Invitrogen	A11012	1:1000
Anti-ADAD2 93 AP	Rabbit	Snyder et al., 2020	NA	1:300
Anti-ADAD2 93 Term	Rabbit	Snyder et al., 2020	NA	1:300
COX IV	Mouse	ABCAM	ab14744	1:250
DDX25	Mouse	Santa Cruz Biotechnology	sc-166289	1:200
DDX4	Mouse	ABCAM	ab27591	1:200
H3K9ME3	Mouse	Milipore Sigma	07-442	1:200
LAMIN AC	Mouse	Invitrogen	14-9847-82	1:250
NANOS1	Mouse	Invitrogen	PA5-18356	1:500
PIWIL1	Rabbit	ABCAM	ab105393	1:300
PIWIL2	Mouse	Santa Cruz Biotechnology	sc-377258	1:100
RNF17	Rabbit	Proteintech	24302-1-AP	1:300
SERCA1	Mouse	NOVUS Biologicals	H00000487-M01	1:400
SYCP3	Mouse	ABCAM	ab97672	1:300
SYCP3	Rabbit	NOVUS Biologicals	NB300-232	1:1000
PUM1	Goat	NOVUS Biologicals	NB100-259	1:200
EDC3	Rabbit	Proteintech	16486-1-AP	1:200
EDC3	Mouse	Santa Cruz Biotechnology	sc-365024	1:100
Alexafluor 594 Donkey-anti Goat	Donkey	Invitrogen	A-11058	1:1000
PDI	Mouse	Thermofisher Scientific	MA3-019	1:500
