# Supplementary material for: Two RNA binding proteins, ADAD2 and RNF17, interact to form a heterogeneous population of novel meiotic germ cell granules with developmentally dependent organelle association
Source: PLoS Genet. 2023 Jul 10;19(7):e1010519. doi: 10.1371/journal.pgen.1010519 (PMC10359003; doi:10.1371/journal.pgen.1010519)
Supplement: S1 Data — For Fig 1A, 1B, 2A, 2C, and 9A and S6A–S6C Fig and S8C Fig. (XLSX) [file pgen.1010519.s015.xlsx]

## Sheet: Fig 1A
Overlap Analysis of MS data
Sample	Proteins with score >= 40
WT 1	205
WT 2	185
WT 3	229
Mut	206
WT1 only (21)	WT2 only (18)	WT3 only (57)	Mut only (32)		WT1 / WT2 (24)	WT1 / WT3 (7)	WT2 / WT3 (6)	WT1/ Mut (11)	WT2 / Mut (4)	WT3 / Mut (28)		WT1 / WT2 / WT3 (16)	WT1 / WT2 / Mut (16)	WT1 / WT3 / Mut (14)	WT2 / WT3 / Mut (5)		WT1 / WT2 / WT3 / Mut (96)
CTSG1_MOUSE	K1C16_MOUSE	MYL9_MOUSE	ACTC_MOUSE		5NT1B_MOUSE	ACTA_MOUSE	K2C75_MOUSE	IGHM_MOUSE	K2C5_MOUSE	YBOX1_MOUSE		RNF17_MOUSE	ML12B_MOUSE	TBB3_MOUSE	TBB5_MOUSE		MYH11_MOUSE
LAP2B_MOUSE	K2C6A_MOUSE	H2B1B_MOUSE	TBB2A_MOUSE		SEP10_MOUSE	SUCA_MOUSE	CTSG2_MOUSE	SEPT8_MOUSE	RL7A_MOUSE	ANXA6_MOUSE		PSIP1_MOUSE	SGOL2_MOUSE	TX101_MOUSE	ARC1B_MOUSE		MYH10_MOUSE
MCSP_MOUSE	K1C42_MOUSE	PDIA6_MOUSE	PLIN1_MOUSE		PRS37_MOUSE	DX39A_MOUSE	RSSA_MOUSE	SYEP_MOUSE	G3P_MOUSE	ANXA2_MOUSE		SEP11_MOUSE	SEPT6_MOUSE	LRRF2_MOUSE	RL7_MOUSE		MYH9_MOUSE
DHAK_MOUSE	K1C17_MOUSE	AP2B1_MOUSE	H13_MOUSE		SYVC_MOUSE	RAB2A_MOUSE	H2B1A_MOUSE	H2AX_MOUSE	GKAP1_MOUSE	FBX30_MOUSE		ADAD2_MOUSE	K2C1_MOUSE	VDAC3_MOUSE	FXR1_MOUSE		ACTB_MOUSE
CAPR1_MOUSE	H12_MOUSE	AP2A1_MOUSE	1433T_MOUSE		MAP1B_MOUSE	CLMN_MOUSE	SERF1_MOUSE	RS28_MOUSE		HNRPK_MOUSE		LDHC_MOUSE	AT2A2_MOUSE	RL23_MOUSE	RL19_MOUSE		SEPT9_MOUSE
THIM_MOUSE	H2AV_MOUSE	CTSR3_MOUSE	SPTB2_MOUSE		CTF8A_MOUSE	G3BP2_MOUSE	LACTB_MOUSE	FHAD1_MOUSE		ILF2_MOUSE		CTSRD_MOUSE	K22E_MOUSE	CALM_MOUSE			MYO7A_MOUSE
RL23A_MOUSE	ODFP2_MOUSE	DHX15_MOUSE	KPYM_MOUSE		ODPX_MOUSE	H3C_MOUSE		2A5A_MOUSE		ARPC3_MOUSE		CTSR4_MOUSE	H14_MOUSE	ARP5L_MOUSE			MY18A_MOUSE
U520_MOUSE	TOP2B_MOUSE	G3BP1_MOUSE	K2C79_MOUSE		SH321_MOUSE			RL12_MOUSE		ALBU_MOUSE		CTSR1_MOUSE	RLA2_MOUSE	RL4_MOUSE			PLIN4_MOUSE
HNRPC_MOUSE	HS71L_MOUSE	H2A1F_MOUSE	CAZA1_MOUSE		YTHD2_MOUSE			FXRD1_MOUSE		ARP2_MOUSE		ODPAT_MOUSE	K2C8_MOUSE	LDHA_MOUSE			TPM1_MOUSE
RS29_MOUSE	AIFM1_MOUSE	UACA_MOUSE	DX39B_MOUSE		ARL3_MOUSE			CCD30_MOUSE		ARPC5_MOUSE		EF1D_MOUSE	C1QA_MOUSE	ADT2_MOUSE			SEPT2_MOUSE
TMA7_MOUSE	RL34_MOUSE	HNRH2_MOUSE	CN166_MOUSE		SLAI2_MOUSE			CING_MOUSE		ATPB_MOUSE		CTSRB_MOUSE	HNRPM_MOUSE	NUCL_MOUSE			MYO6_MOUSE
RS30_MOUSE	CNTRL_MOUSE	LYAR_MOUSE	H2B1P_MOUSE		TEX33_MOUSE					LA_MOUSE		CTSR2_MOUSE	RS25_MOUSE	MYO1B_MOUSE			TBB4B_MOUSE
HS74L_MOUSE	LC7L3_MOUSE	ANXA4_MOUSE	SRSF1_MOUSE		CAZA2_MOUSE					U2AF2_MOUSE		EF1G_MOUSE	IF4A1_MOUSE	TEX9_MOUSE			HSP72_MOUSE
PHX2B_MOUSE	ATX2L_MOUSE	TRIPC_MOUSE	LARP7_MOUSE		RAB8A_MOUSE					CIRBP_MOUSE		ZPBP1_MOUSE	RS4X_MOUSE	RLA0_MOUSE			MYO1D_MOUSE
PSMD3_MOUSE	EGFR_MOUSE	K2C71_MOUSE	NCBP1_MOUSE		HBB1_MOUSE					ZO1_MOUSE		SDOS_MOUSE	PHB_MOUSE				GRP78_MOUSE
ODB2_MOUSE	BCCIP_MOUSE	NAR3_MOUSE	RMXL1_MOUSE		ADT4_MOUSE					RENT1_MOUSE		PRM2_MOUSE	RL31_MOUSE				TPM2_MOUSE
AT1A4_MOUSE	RBP2_MOUSE	RS7_MOUSE	DHX9_MOUSE		GNL1_MOUSE					SRSF7_MOUSE							MYL6_MOUSE
FREM1_MOUSE	TITIN_MOUSE	TADBP_MOUSE	ALDR_MOUSE		TUSC3_MOUSE					TPM4_MOUSE							YBOX2_MOUSE
RS18_MOUSE		AKAP4_MOUSE	CP11A_MOUSE		DDX21_MOUSE					SSH2_MOUSE							MYH14_MOUSE
RAN_MOUSE		DOLK_MOUSE	FLII_MOUSE		K22O_MOUSE					ROA1_MOUSE							SEPT7_MOUSE
ZFP26_MOUSE		TCPD_MOUSE	VAPA_MOUSE		RS3_MOUSE					CPNE7_MOUSE							HSP7C_MOUSE
		CLH1_MOUSE	ANXA3_MOUSE		RPN1_MOUSE					ADT1_MOUSE							K1C10_MOUSE
		1433F_MOUSE	GRP75_MOUSE		MABP1_MOUSE					ARP3_MOUSE							MAP4_MOUSE
		RS19_MOUSE	UBP2L_MOUSE		ALRF2_MOUSE					H11_MOUSE							MYO5A_MOUSE
		RL38_MOUSE	H31_MOUSE							PABP2_MOUSE							SEP14_MOUSE
		SRPK1_MOUSE	TM1L2_MOUSE							PCBP2_MOUSE							ODP2_MOUSE
		STAU1_MOUSE	F213A_MOUSE							BASP1_MOUSE							TPM3_MOUSE
		COPA_MOUSE	RADI_MOUSE							CC174_MOUSE							RL18_MOUSE
		CYC_MOUSE	HSP74_MOUSE														ARF1_MOUSE
		TEST_MOUSE	PEPL_MOUSE														GELS_MOUSE
		SMAKA_MOUSE	RS26_MOUSE														ATPA_MOUSE
		TCPE_MOUSE	SNUT1_MOUSE														TBA3_MOUSE
		ROA3_MOUSE															RL24_MOUSE
		CAND1_MOUSE															MYL4_MOUSE
		TCPZ_MOUSE															PPIB_MOUSE
		PGAM1_MOUSE															TBA1A_MOUSE
		RS2_MOUSE															CPSF5_MOUSE
		U5S1_MOUSE															RL13_MOUSE
		HNRPQ_MOUSE															PABP1_MOUSE
		H1FNT_MOUSE															DDX5_MOUSE
		AP2M1_MOUSE															MPRIP_MOUSE
		ILF3_MOUSE															YBOX3_MOUSE
		RUXE_MOUSE															HS90A_MOUSE
		TCPQ_MOUSE															TMOD2_MOUSE
		RLA1_MOUSE															GTR3_MOUSE
		ABCD3_MOUSE															DDX17_MOUSE
		HMGB2_MOUSE															HNRPU_MOUSE
		ARPC2_MOUSE															VIME_MOUSE
		RAB10_MOUSE															CP17A_MOUSE
		RS24_MOUSE															VDAC2_MOUSE
		GNRHR_MOUSE															RS16_MOUSE
		HERC6_MOUSE															RS8_MOUSE
		NOC3L_MOUSE															PHB2_MOUSE
		RL29_MOUSE															CHTOP_MOUSE
		3BHS1_MOUSE															DPEP3_MOUSE
		GSDA2_MOUSE															RS14_MOUSE
		LRC59_MOUSE															SET_MOUSE
																	RS6_MOUSE
																	MYL6B_MOUSE
																	EF1A1_MOUSE
																	H4_MOUSE
																	PRDX1_MOUSE
																	HMCS2_MOUSE
																	THIL_MOUSE
																	RL22_MOUSE
																	MYO5B_MOUSE
																	RS27A_MOUSE
																	CX6B2_MOUSE
																	ARPC4_MOUSE
																	ERLN2_MOUSE
																	ROA2_MOUSE
																	PIWL1_MOUSE
																	PAIRB_MOUSE
																	ROAA_MOUSE
																	RS9_MOUSE
																	COR1C_MOUSE
																	SFPQ_MOUSE
																	HNRPD_MOUSE
																	RL27A_MOUSE
																	CPSF6_MOUSE
																	RL26_MOUSE
																	H1T_MOUSE
																	MYO1C_MOUSE
																	ODPB_MOUSE
																	DCTP1_MOUSE
																	PSPC1_MOUSE
																	RL35_MOUSE
																	TCPA_MOUSE
																	LYPD4_MOUSE
																	RL6_MOUSE
																	SAHH_MOUSE
																	RAI14_MOUSE
																	TMOD3_MOUSE
																	HOOK2_MOUSE
																	RL14_MOUSE
																	FUS_MOUSE

## Sheet: Fig 1B
	Significant matches
Peptide	WT1	WT2	WT3	Average	% of total
SDOS_MOUSE	2	2	1	1.66667	1.43678
PRM2_MOUSE	2	2	2	2	1.72414
EF1D_MOUSE	2	2	3	2.33333	2.01149
ZPBP1_MOUSE	4	2	2	2.66667	2.29885
ODPAT_MOUSE	5	2	3	3.33333	2.87356
CTSR2_MOUSE	4	4	2	3.33333	2.87356
EF1G_MOUSE	3	5	4	4	3.44828
CTSRD_MOUSE	6	4	4	4.66667	4.02299
CTSR4_MOUSE	9	7	2	6	5.17241
CTSR1_MOUSE	8	7	5	6.66667	5.74713
CTSRB_MOUSE	9	6	5	6.66667	5.74713
LDHC_MOUSE	12	12	4	9.33333	8.04598
SEP11_MOUSE	14	10	6	10	8.62069
PSIP1_MOUSE	12	6	16	11.3333	9.77011
ADAD2_MOUSE	13	13	13	13	11.2069
RNF17_MOUSE	35	26	26	29	25
TOTAL	140	110	98	116

## Sheet: Fig 2A
			Slide 1	WT	6283
			Total Rounds
	II/III	IV	V	VI	VII	VIII
1	109	97	122	108	87	121
2	105	64	71	92	108	120
3	133	114	47	126	72	121
4	87	89	97	68	133	90
5	94	119	103	108	86	99
6	87	117	107	111	131	104
7	115	137	95	186	84	98
8	131	100	136	114	132	126
9	109	82	67	91	143	281
10	117	99	97	71	133	102
SUM	1087	1018	942	1075	1109	1262
			Slide 2	MT	A2c	5194
			Total Rounds
	II/III	IV	V	VI	VII	VIII
1	99	99	124	81	82	149
2	100	89	130	85	80	88
3	116	97	93	74	65	73
4	150	80	89	75	50	69
5	117	156	91	112	43	72
6	149	78	109	97	71	85
7	69	117	84	82	52	106
8	123	84	67	74	69	117
9	110	98	86	71	116	54
10	124	115	73	97	77	69
SUM	1157	1013	946	848	705	882
			Slide 3
			Total Rounds	WT		7612
	II/III	IV	V	VI	VII	VIII
1	115	129	132	119	118	113
2	128	152	121	145	132	150
3	116	98	133	110	136	94
4	84	148	141	153	116	114
5	179	122	135	98	177	155
6	161	145	134	130	106	125
7	167	117	138	116	84	109
8	115	150	99	94	103	98
9	134	118	116	125	193	173
10	169	84	120	106	107	153
SUM	1368	1263	1269	1196	1272	1284
			Slide 4		A2C	7041
			Total Rounds	MT
	II/III	IV	V	VI	VII	VIII
1	164	94	94	80	91	67
2	93	121	78	73	81	92
3	119	117	71	82	58	87
4	66	91	99	59	61	77
5	91	87	90	91	62	92
6	128	96	94	118	90	75
7	103	59	117	70	83	80
8	121	100	92	101	98	56
9	78	80	63	45	80	93
10	101	73	86	69	63	106
SUM	1064	918	884	788	767	825
			Slide 5	WT	7612
			Total Rounds
	II/III	IV	V	VI	VII	VIII
1	85	96	87	137	87	94
2	112	101	134	96	109	103
3	106	124	125	148	119	59
4	76	111	101	143	132	80
5	80	137	94	94	141	81
6	164	139	116	93	133	164
7	66	92	147	115	136	96
8	100	123	145	137	97	83
9	102	91	110	126	86	167
10	108	118	119	121	95	77
SUM	999	1132	1178	1210	1135	1004
			Slide 6	MT	7301	A2C
			Total Rounds
	II/III	IV	V	VI	VII	VIII
1	181	103	78	83	135	109
2	74	95	79	92	84	106
3	148	94	73	78	99	66
4	106	99	119	88	108	92
5	154	111	80	98	88	110
6	83	95	89	122	71	137
7	149	139	75	119	87	103
8	140	99	118	91	110	92
9	120	138	102	75	76	82
10	196	118	78	81	86	115
SUM	1351	1091	891	927	944	1012
			Slide 7	MT	R17	8786
			Total Rounds
	II/III	IV	V	VI	VII	VIII
1	77	72	35	50	161	92
2	81	68	82	69	54	66
3	61	142	132	77	67	64
4	116	80	86	77	49	87
5	127	144	97	111	124	32
6	74	55	134	83	47	109
7	81	65	85	86	91	81
8	108	92	64	29	79	20
9	114	143	83	114	49	87
10	147	72	112	107	60	112
SUM	986	933	910	803	781	750
			Slide 8	MT	R17	7611
			Total Rounds
	II/III	IV	V	VI	VII	VIII
1	76	129	75	71	53	71
2	81	88	82	102	73	70
3	94	111	79	90	72	69
4	83	90	71	68	71	89
5	80	83	83	72	67	26
6	89	82	122	86	90	39
7	78	99	93	69	76	56
8	97	63	81	65	117	90
9	66	76	85	38	63	83
10	79	85	60	34	78	22
SUM	823	906	831	695	760	615
			Slide 9	MT	R17	7637
			Total Rounds
	II/III	IV	V	VI	VII	VIII
1	72	71	86	69	72	96
2	131	93	62	67	51	68
3	115	110	75	57	32	70
4	82	64	68	70	69	79
5	79	67	67	78	87	61
6	83	88	70	65	62	59
7	92	62	77	68	60	71
8	99	82	93	52	110	86
9	62	94	63	111	79	81
10	78	66	65	67	66	84
SUM	893	797	726	704	688	755

## Sheet: Fig 2C
			Slide 1	WT
			Chromocenter
# Chromocenters	II/III	IV	V	VI	VII	VIII
1	167	178	176	166	171	169
2	28	19	21	30	22	26
>= 3	5	3	3	4	7	5
	0.835	0.89	0.88	0.83	0.855	0.845
percent	0.14	0.095	0.105	0.15	0.11	0.13
	0.025	0.015	0.015	0.02	0.035	0.025
			Slide 2	A2C
			Chromocenter
# Chromocenters	II/III	IV	V	VI	VII	VIII
1	98	74	55	96	88	89
2	61	74	67	60	60	66
>= 3	41	52	78	44	52	45
percent	0.49	0.37	0.275	0.48	0.44	0.445
	0.305	0.37	0.335	0.3	0.3	0.33
	0.205	0.26	0.39	0.22	0.26	0.225
			Slide 3	WT
			Chromocenter
# Chromocenters	II/III	IV	V	VI	VII	VIII
1	179	165	170	171	164	176
2	20	33	27	26	33	22
>= 3	1	2	3	3	2	2
	0.895	0.825	0.85	0.855	0.82	0.88
percent	0.1	0.165	0.135	0.13	0.165	0.11
	0.005	0.01	0.015	0.015	0.01	0.01
			Slide 4	A2c
			Chromocenter
# Chromocenters	II/III	IV	V	VI	VII	VIII
1	94	87	101	120	93	87
2	61	64	62	53	71	62
>= 3	45	49	37	27	36	51
	0.47	0.435	0.505	0.6	0.465	0.435
percent	0.305	0.32	0.31	0.265	0.355	0.31
	0.225	0.245	0.185	0.135	0.18	0.255
			Slide 5	WT
			Chromocenter
# Chromocenters	II/III	IV	V	VI	VII	VIII
1	160	170	169	165	172	173
2	32	24	28	33	25	26
>= 3	8	6	3	2	3	1
	0.8	0.85	0.845	0.825	0.86	0.865
percent	0.16	0.12	0.14	0.165	0.125	0.13
	0.04	0.03	0.015	0.01	0.015	0.005
			Slide 6	A2C
			Chromocenter
# Chromocenters	II/III	IV	V	VI	VII	VIII
1	71	84	88	110	109	75
2	76	58	68	61	60	71
>= 3	53	58	44	29	31	54
	0.355	0.42	0.44	0.55	0.545	0.375
percent	0.38	0.29	0.34	0.305	0.3	0.355
	0.265	0.29	0.22	0.145	0.155	0.27
			Slide 7	R17
			Chromocenter
# Chromocenters	II/III	IV	V	VI	VII	VIII
1	62	68	79	72	97	93
2	69	72	68	66	66	67
>= 3	69	60	53	62	37	40
	0.31	0.34	0.395	0.36	0.485	0.465
percent	0.345	0.36	0.34	0.33	0.33	0.335
	0.345	0.3	0.265	0.31	0.185	0.2
			Slide 8	R17
			Chromocenter
# Chromocenters	II/III	IV	V	VI	VII	VIII
1	73	85	92	75	93	91
2	63	72	65	67	72	68
>= 3	64	43	43	58	35	41
	0.365	0.425	0.46	0.375	0.465	0.455
percent	0.315	0.36	0.325	0.335	0.36	0.34
	0.32	0.215	0.215	0.29	0.175	0.205
			Slide 9	R17
			Chromocenter
# Chromocenters	II/III	IV	V	VI	VII	VIII
1	76	73	80	71	62	76
2	55	54	69	67	83	68
>= 3	69	73	51	62	55	56
	0.38	0.365	0.4	0.355	0.31	0.38
percentt	0.275	0.27	0.345	0.335	0.415	0.34
	0.345	0.365	0.255	0.31	0.275	0.28

## Sheet: Fig 9A
			Slide 1	WT	7752
			Chromocenter
# Chromocenters	II/III	IV	V	VI	VII	VIII
1	157	167	158	154	158	166
2	27	27	41	44	36	31
>= 3	16	6	4	2	6	3
percent	0.785	0.835	0.79	0.77	0.79	0.83
	0.135	0.135	0.205	0.22	0.18	0.155
	0.08	0.03	0.02	0.01	0.03	0.015
			Slide 2	DM	7492
			Chromocenter
# Chromocenters	II/III	IV	V	VI	VII	VIII
1	84	78	103	92	80	93
2	67	67	63	68	68	65
>= 3	49	55	34	40	52	42
percent	0.42	0.39	0.515	0.46	0.4	0.465
	0.335	0.335	0.315	0.34	0.34	0.325
	0.245	0.275	0.17	0.2	0.26	0.21
			Slide 3	R17	6984
			Chromocenter
# Chromocenters	II/III	IV	V	VI	VII	VIII
1	77	79	84	96	101	105
2	56	66	69	65	68	67
>= 3	67	55	47	39	31	28
percent	0.385	0.395	0.42	0.48	0.505	0.525
	0.28	0.33	0.345	0.325	0.34	0.335
	0.335	0.275	0.235	0.195	0.155	0.14
			Slide 4	R17	7751
			Chromocenter
# Chromocenters	II/III	IV	V	VI	VII	VIII
1	101	65	113	85	71	90
2	53	74	72	70	81	60
>= 3	48	61	37	45	48	50
percent	0.505	0.325	0.565	0.425	0.355	0.45
	0.265	0.37	0.36	0.35	0.405	0.3
	0.24	0.305	0.185	0.225	0.24	0.25
			Slide 5	DM
			Chromocenter
# Chromocenters	II/III	IV	V	VI	VII	VIII
1	74	91	109	78	80	94
2	78	46	57	68	78	76
>= 3	48	63	34	54	43	30
percent	0.37	0.455	0.545	0.39	0.4	0.47
	0.39	0.23	0.285	0.34	0.39	0.38
	0.24	0.315	0.17	0.27	0.215	0.15
			Slide 6	A2	7568
			Chromocenter
# Chromocenters	II/III	IV	V	VI	VII	VIII
1	69	74	62	98	89	78
2	68	71	76	58	60	70
>= 3	63	55	66	44	51	52
percent	0.345	0.37	0.31	0.49	0.445	0.39
	0.34	0.355	0.38	0.29	0.3	0.35
	0.315	0.275	0.33	0.22	0.255	0.26
			Slide 7	WT	8557
			Chromocenter
# Chromocenters	II/III	IV	V	VI	VII	VIII
1	162	158	161	158	152	166
2	34	35	35	35	41	30
>= 3	4	6	4	7	7	4
percent	0.81	0.79	0.805	0.79	0.76	0.83
	0.17	0.175	0.175	0.175	0.205	0.15
	0.02	0.03	0.02	0.035	0.035	0.02
			Slide 8	R17	7666
			Chromocenter
# Chromocenters	II/III	IV	V	VI	VII	VIII
1	95	103	88	96	97	119
2	52	62	57	65	57	73
>= 3	53	35	55	39	46	28
percent	0.475	0.515	0.44	0.48	0.485	0.595
	0.26	0.31	0.285	0.325	0.285	0.365
	0.265	0.175	0.275	0.195	0.23	0.14
			Slide 9	DM	7663
			Chromocenter
# Chromocenters	II/III	IV	V	VI	VII	VIII
1	69	91	72	78	96	97
2	65	60	85	81	61	77
>= 3	66	49	43	41	43	26
percent	0.345	0.455	0.36	0.39	0.48	0.485
	0.325	0.3	0.425	0.405	0.305	0.385
	0.33	0.245	0.215	0.205	0.215	0.13
			Slide 10	WT	8889
			Chromocenter
# Chromocenters	II/III	IV	V	VI	VII	VIII
1	165	164	155	154	157	160
2	26	25	36	42	36	33
>= 3	9	11	9	4	7	7
percent	0.825	0.82	0.775	0.77	0.785	0.8
	0.13	0.125	0.18	0.21	0.18	0.165
	0.045	0.055	0.045	0.02	0.035	0.035
			Slide 11	A2	7817
			Chromocenter
# Chromocenters	II/III	IV	V	VI	VII	VIII
1	54	57	92	77	89	83
2	68	69	61	74	56	71
>= 3	78	74	47	49	55	46
percent	0.27	0.285	0.46	0.385	0.445	0.415
	0.34	0.345	0.305	0.37	0.28	0.355
	0.39	0.37	0.235	0.245	0.275	0.23

## Sheet: S6A
Granule size by stage
Slide 1		VII	VII 2	VII 3	VIII 1	VIII 2	VIII 3	IX 1	IX 2	IX 3	X 1	X 2	X 3	XI 1	XI 2	XI 3
	5-20 pixels	41	69	47	34	32	48	24	19	18	19	23	26	21	23	24
	20-30 pixels	5	15	11	9	6	12	13	7	10	6	9	9	5	6	11
	30-300	9	16	13	11	7	22	23	20	25	27	28	34	23	29	33
	CYTES	27	31	29	22	21	35	22	25	28	34	30	41	25	35	41
	small/cyte	1.51852	2.22581	1.62069	1.54545	1.52381	1.37143	1.09091	0.76	0.642857	0.558824	0.766667	0.634146	0.84	0.657143	0.585366
	med/cyte	0.185185	0.483871	0.37931	0.409091	0.285714	0.342857	0.590909	0.28	0.357143	0.176471	0.3	0.219512	0.2	0.171429	0.268293
	big/cyte	0.333333	0.516129	0.448276	0.5	0.333333	0.628571	1.04545	0.8	0.892857	0.794118	0.933333	0.829268	0.92	0.828571	0.804878
Slide 2	5-20 pixels	46	40	38	44	33	33	19	25	25	17	25	30	17	25	35
	20-30 pixels	8	12	12	14	9	11	4	12	6	7	8	13	8	10	15
	30-300	10	16	12	23	15	12	12	21	19	13	21	28	16	28	51
	CYTES	33	33	31	39	23	27	18	29	42	22	22	38	19	26	45
		1.39394	1.21212	1.22581	1.12821	1.43478	1.22222	1.05556	0.862069	0.595238	0.772727	1.13636	0.789474	0.894737	0.961538	0.777778
		0.242424	0.363636	0.387097	0.358974	0.391304	0.407407	0.222222	0.413793	0.142857	0.318182	0.363636	0.342105	0.421053	0.384615	0.333333
		0.30303	0.484848	0.387097	0.589744	0.652174	0.444444	0.666667	0.724138	0.452381	0.590909	0.954545	0.736842	0.842105	1.07692	1.13333
Slide 3	5-20 pixels	41	52	42	48	50	33	32	37	39	31	26	29	19	18	22
	20-30 pixels	9	10	7	12	9	10	5	6	12	10	14	15	16	9	12
	30-300	15	13	18	15	20	18	23	16	21	11	26	26	19	15	24
	CYTES	26	32	29	28	33	22	31	25	39	21	39	33	18	24	32
	small/cyte	1.57692	1.625	1.44828	1.71429	1.51515	1.5	1.03226	1.48	1	1.47619	0.666667	0.878788	1.05556	0.75	0.6875
	med/cyte	0.346154	0.3125	0.241379	0.428571	0.272727	0.454545	0.16129	0.24	0.307692	0.47619	0.358974	0.454545	0.888889	0.375	0.375
	big/cyte	0.576923	0.40625	0.62069	0.535714	0.606061	0.818182	0.741935	0.64	0.538462	0.52381	0.666667	0.787879	1.05556	0.625	0.75

## Sheet: S6B
PIWIL1 / ADAD2
	SMALLS			MED			BIGS				Summary					STDEV
	VII- 1	VII- 2	VII-3	VII- 1	VII- 2	VII-3	VII- 1	VII- 2	VII-3			VII	Small	Med	Big	Small	Med	Big
Pearsons	0.293	0.311	0.493	0.127	0.12	0.229	0.135	0.103	0.181			Pearsons	0.365667	0.158667	0.139667	0.203934	0.0610109	0.0392088
M1	0.388	0.386	0.344	0.375	0.307	0.491	0.071	0.036	0.065			M1	0.372667	0.391	0.0573333	0.187434	0.0930376	0.0187172
M2	0.031	0.037	0.188	0.01	0.004	0.071	0.004	0.021	0.004			M2	0.0853333	0.0283333	0.00966667	0.0842417	0.037072	0.00981495
	SMALLS			MED			BIGS
	VIII- 1	VIII- 2	VIII-3	VIII- 1	VIII- 2	VIII-3	VIII- 1	VIII- 2	VIII-3			VIII	Small	Med	Big	Small	Med	Big
Pearsons	0.406	0.133	0.404	0.108	0.029	0.102	0.106	0.018	0.07			Pearsons	0.314333	0.0796667	0.0646667	0.157042	0.0439811	0.0442418
M1	0.376	0.401	0.337	0.27	0.182	0.291	0.084	0.026	0.084			M1	0.371333	0.247667	0.0646667	0.0322542	0.0578302	0.0334863
M2	0.041	0.008	0.087	0.009	0.001	0.012	0.017	0	0.03			M2	0.0453333	0.00733333	0.0156667	0.0396779	0.00568624	0.0150444
	SMALLS			MED			BIGS					IX	Small	Med	Big	Small	Med	Big
	IX 1	IX 2	IX 3	IX 1	IX 2	IX 3	IX 1	IX 2	IX 3			Pearsons	0.209333	0.134	0.112667	0.108397	0.0285832	0.0932166
Pearsons	0.211	0.174	0.243	0.125	0.111	0.166	0.196	0.012	0.13			M1	0.506	0.211333	0.034	0.253341	0.0667633	0.0121655
M1	0.489	0.521	0.508	0.166	0.18	0.288	0.048	0.026	0.028			M2	0.016	0.00966667	0.0133333	0.0162686	0.0124231	0.0070946
M2	0.007	0.005	0.036	0.003	0.002	0.024	0.021	0.012	0.007
																STDEV
	SMALLS			MED			BIGS					X	Small	Med	Big	Small	Med	Big
	X 1	X 2	X 3	X 1	X 2	X 3	X 1	X 2	X 3			Pearsons	0.176667	0.0653333	0.107333	0.0901868	0.0557704	0.0779508
Pearsons	0.151	0.191	0.188	0.004	0.113	0.079	0.025	0.18	0.117			M1	0.408	0.0606667	0.00566667	0.215821	0.067278	0.00450925
M1	0.49	0.416	0.318	0.01	0.035	0.137	0.001	0.006	0.01			M2	0.021	0.002	0.006	0.0154569	0.00264575	0.00953939
M2	0.012	0.014	0.037	0	0.001	0.005	0	0.001	0.017
																STDEV
	SMALLS			MED			BIGS					XI	Small	Med	Big	Small	Med	Big
	XI- 1	XI- 2	XI-3	XI- 1	XI- 2	XI-3	XI- 1	XI- 2	XI-3			Pearsons	0.194	0.0753333	0.148	0.101527	0.0515396	0.047
Pearsons	0.168	0.178	0.236	0.025	0.073	0.128	0.148	0.195	0.101			M1	0.281333	0.131	0.068	0.145082	0.0331813	0.0373631
M1	0.238	0.281	0.325	0.135	0.096	0.162	0.108	0.034	0.062			M2	0.045	0.00566667	0.013	0.0262345	0.0064291	0.0138924
M2	0.034	0.064	0.037	0.003	0.001	0.013	0.029	0.006	0.004

## Sheet: S6C
COX IV / ADAD2
	SMALLS			MED			BIGS				Summary					STDEV
	VII- 1	VII- 2	VII-3	VII- 1	VII- 2	VII-3	VII- 1	VII- 2	VII-3			VII	Small	Med	Big	Small	Med	Big
Pearsons	0.565	0.466	0.282	0.161	0.12	0.087	0.119	0.159	0.109			Pearsons	0.437667	0.122667	0.129	0.143612	0.037072	0.0264575
M1	0.423	0.601	0.534	0.454	0.206	0.213	0.087	0.185	0.084			M1	0.519333	0.291	0.118667	0.0899018	0.141206	0.0574659
M2	0.064	0.051	0.176	0.011	0.014	0.014	0.033	0.05	0.014			M2	0.097	0.013	0.0323333	0.0687241	0.00173205	0.0180093
	SMALLS			MED			BIGS
	VIII- 1	VIII- 2	VIII-3	VIII- 1	VIII- 2	VIII-3	VIII- 1	VIII- 2	VIII-3			VIII	Small	Med	Big	Small	Med	Big
Pearsons	0.387	0.47	0.338	0.209	0.249	0.138	0.189	0.249	0.106			Pearsons	0.398333	0.198667	0.181333	0.0667258	0.0562168	0.0718076
M1	0.532	0.584	0.601	0.562	0.813	0.684	0.105	0.083	0.093			M1	0.572333	0.686333	0.0936667	0.035949	0.125516	0.0110151
M2	0.084	0.096	0.05	0.067	0.072	0.022	0.091	0.109	0.032			M2	0.0766667	0.0536667	0.0773333	0.0238607	0.0275379	0.0402782
	SMALLS			MED			BIGS					IX	Small	Med	Big	Small	Med	Big
	IX 1	IX 2	IX 3	IX 1	IX 2	IX 3	IX 1	IX 2	IX 3			Pearsons	0.480333	0.135	0.144333	0.11756	0.0417253	0.04389
Pearsons	0.365	0.476	0.6	0.091	0.14	0.174	0.118	0.195	0.12			M1	0.341333	0.299667	0.0713333	0.110065	0.0777839	0.0120139
M1	0.287	0.468	0.269	0.292	0.381	0.226	0.059	0.072	0.083			M2	0.109333	0.029	0.0353333	0.0434665	0.0255147	0.0170392
M2	0.07	0.102	0.156	0.003	0.03	0.054	0.019	0.053	0.034
																STDEV
	SMALLS			MED			BIGS					X	Small	Med	Big	Small	Med	Big
	X 1	X 2	X 3	X 1	X 2	X 3	X 1	X 2	X 3			Pearsons	0.392333	0.214333	0.119667	0.0358515	0.0315013	0.0882742
Pearsons	0.415	0.411	0.351	0.183	0.246	0.214	0.14	0.023	0.196			M1	0.321	0.285667	0.0793333	0.070739	0.120226	0.0394631
M1	0.303	0.399	0.261	0.339	0.37	0.148	0.098	0.034	0.106			M2	0.108667	0.0643333	0.0136667	0.0293655	0.0725419	0.0113725
M2	0.135	0.114	0.077	0.026	0.148	0.019	0.017	0.001	0.023
																STDEV
	SMALLS			MED			BIGS					XI	Small	Med	Big	Small	Med	Big
	XI- 1	XI- 2	XI-3	XI- 1	XI- 2	XI-3	XI- 1	XI- 2	XI-3			Pearsons	0.19	0.0523333	0.0393333	0.205319	0.0490136	0.0542801
Pearsons	0.106	0.04	0.424	0.051	0.004	0.102	0.007	0.009	0.102			M1	0.0916667	0.12	0.025	0.0522047	0.105148	0.0232594
M1	0.033	0.109	0.133	0.164	0	0.196	0	0.029	0.046			M2	0.0216667	0.00766667	0.03	0.0315647	0.0124231	0.0510979
M2	0.006	0.001	0.058	0.001	0	0.022	0	0.001	0.089

## Sheet: S8C
				WT	7752
			Total Rounds	WT
	II/III	IV	V	VI	VII	VIII
1	108	109	121	117	124	76
2	99	76	85	87	112	85
3	103	117	92	112	93	79
4	170	103	117	102	106	81
5	102	88	88	83	75	114
6	59	144	91	91	105	100
7	96	110	78	98	96	99
8	91	95	155	89	113	120
9	69	112	109	74	70	112
10	93	85	105	105	135	90
SUM	990	1039	1041	958	1029	956
				DM	7492
			Total Rounds
	II/III	IV	V	VI	VII	VIII
1	88	56	58	98	33	58
2	101	84	89	62	88	71
3	79	89	53	130	54	119
4	117	65	61	42	57	104
5	107	69	38	85	75	31
6	103	87	76	71	78	64
7	144	84	59	77	107	78
8	86	67	89	65	37	93
9	75	86	110	85	72	65
10	81	99	92	87	97	71
SUM	981	786	725	802	698	754
				DM
			Total Rounds
	II/III	IV	V	VI	VII	VIII
1	136	68	95	64	66	28
2	50	53	66	53	68	56
3	42	63	92	54	76	39
4	73	51	71	38	42	91
5	47	82	83	87	27	64
6	54	62	47	138	47	39
7	85	97	81	85	62	65
8	68	70	63	62	16	36
9	86	67	67	40	68	68
10	48	63	85	58	32	23
SUM	689	676	750	679	504	509
				WT	8557
			Total Rounds
	II/III	IV	V	VI	VII	VIII
1	92	90	115	107	97	117
2	94	134	99	117	108	109
3	60	144	82	95	80	128
4	106	117	103	102	89	86
5	135	76	78	99	97	108
6	57	107	80	105	104	95
7	111	62	89	109	97	114
8	141	66	97	86	130	97
9	148	94	101	93	109	156
10	136	73	162	90	113	88
SUM	1080	963	1006	1003	1024	1098
				DM	7663
			Total Rounds
	II/III	IV	V	VI	VII	VIII
1	67	90	79	107	47	50
2	72	80	70	46	24	44
3	85	103	29	109	52	76
4	60	67	78	71	82	45
5	90	94	82	17	91	76
6	88	84	95	51	36	56
7	55	79	82	108	56	67
8	71	117	112	68	89	50
9	63	86	89	57	55	62
10	70	77	111	58	88	57
SUM	721	877	827	692	620	583
				WT	8889
			Total Rounds
	II/III	IV	V	VI	VII	VIII
1	105	93	123	91	111	121
2	125	97	79	73	76	94
3	86	91	89	103	75	71
4	96	86	77	89	89	95
5	114	104	104	100	130	109
6	89	102	101	81	105	72
7	111	107	100	86	93	121
8	107	89	86	81	97	96
9	125	99	92	90	142	112
10	134	95	107	98	96	90
SUM	1092	963	958	892	1014	981
